# Supplementary material for: Tetra­kis[μ3-4-nitro-N-(5-phenyl-1,3,4-oxadiazol-2-yl)benzamidato]tetra­kis­[methano­lsodium(I)]
Source: Acta Crystallogr Sect E Struct Rep Online. 2012 Apr 13;68(Pt 5):m570. doi: 10.1107/S1600536812014791 (PMC3344320; doi:10.1107/S1600536812014791)
Supplement: Supplementary file 1 [file e-68-0m570-sup1.cif]

##############################################################################
#                                                                            #
# This CIF contains the data in a paper accepted for publication in          #
# Acta Crystallographica Section E. It conforms to the requirements of       #
# Notes for Authors for Acta Crystallographica Section E, and has been       #
# peer reviewed under the auspices of the IUCr Commission on Journals.       #
#                                                                            #
# Full details of the Crystallographic Information File format               #
# are given in the paper "The Crystallographic Information File (CIF):       #
# a New Standard Archive File for Crystallography" by S. R. Hall, F. H.      #
# Allen and I. D. Brown [Acta Cryst. (1991), A47, 655-685].                  #
#                                                                            #
# The current version of the core CIF dictionary is obtainable from          #
# ftp://ftp.iucr.org/pub/cif_core.dic.                                       #
#                                                                            #
# Software is freely available for graphical display of the structure(s)     #
# in this CIF. For information consult the CIF software page                 #
# http://www.iucr.org/resources/cif/software.                                #
#                                                                            #
# This file may be used for bona fide research purposes within the           #
# scientific community so long as proper attribution is given to the journal # 
# article from which it was obtained.                                        #
#                                                                            #
##############################################################################
data_global
_audit_creation_method     'SHELXL-97'
_journal_data_validation_number     ?
_journal_date_recd_electronic     2012-03-19
_journal_date_accepted     2012-04-04
_journal_name_full     'Acta Crystallographica, Section E'
_journal_year     2012
_journal_volume     68
_journal_issue      5
_journal_page_first     m570
_journal_page_last     m570
_journal_paper_category     QM
_journal_paper_doi     10.1107/S1600536812014791
_journal_coeditor_code     HP2035
_publ_contact_author_name     'Guo-Jie Yin'
_publ_contact_author_address
;
Department of Environment Engineering and Chemistry
Luoyang Institute of Science and Technology
471023 Luoyang
People's Republic of China
;
_publ_contact_author_email     'yinguojie000000@yahoo.com.cn'
_publ_contact_author_fax     '86 0379 65928271'
_publ_contact_author_phone     '86 0379 65599920'
_publ_section_title
;\
Tetrakis[\m~3~-4-nitro-<i>N</i>-(5-phenyl-1,3,4-oxadiazol-2-yl)benzamidato]\
tetrakis[methanolsodium(I)]
;
loop_
    _publ_author_name
    _publ_author_footnote
    _publ_author_address
    'Guo-Jie Yin' ?
;
Department of Environment Engineering and Chemistry
Luoyang Institute of Science and Technology
471023 Luoyang
People's Republic of China
;
    'Qing Zhang' ?
;
Department of Environment Engineering and Chemistry
Luoyang Institute of Science and Technology
471023 Luoyang
People's Republic of China
;
    'Dong Li' ?
;
Department of Environment Engineering and Chemistry
Luoyang Institute of Science and Technology
471023 Luoyang
People's Republic of China
;
data_I
_audit_creation_method     SHELXL-97
_chemical_name_systematic
;
Tetrakis[\m~3~-4-nitro-<i>N</i>-(5-phenyl-1,3,4-oxadiazol-2-
yl)benzamidato]tetrakis[methanolsodium(I)]
;
_chemical_name_common     ?
_chemical_formula_moiety     'C64 H52 N16 Na4 O20'
_chemical_formula_sum     'C64 H52 N16 Na4 O20'
_chemical_formula_iupac     '[Na4 (C15 H9 N4 O4)4 (C H4 O)4]'
_chemical_formula_weight     1457.18
_chemical_melting_point     ?
_symmetry_cell_setting     tetragonal
_symmetry_space_group_name_H-M     'I 41/a'
loop_
    _symmetry_equiv_pos_as_xyz
    'x, y, z'
    '-y+3/4, x+1/4, z+1/4'
    '-x, -y+1/2, z'
    'y+1/4, -x+1/4, z+1/4'
    'x+1/2, y+1/2, z+1/2'
    '-y+5/4, x+3/4, z+3/4'
    '-x+1/2, -y+1, z+1/2'
    'y+3/4, -x+3/4, z+3/4'
    '-x, -y, -z'
    'y-3/4, -x-1/4, -z-1/4'
    'x, y-1/2, -z'
    '-y-1/4, x-1/4, -z-1/4'
    '-x+1/2, -y+1/2, -z+1/2'
    'y-1/4, -x+1/4, -z+1/4'
    'x+1/2, y, -z+1/2'
    '-y+1/4, x+1/4, -z+1/4'
_cell_length_a     15.6635(2)
_cell_length_b     15.6635(2)
_cell_length_c     27.1833(6)
_cell_angle_alpha     90.00
_cell_angle_beta     90.00
_cell_angle_gamma     90.00
_cell_volume     6669.29(18)
_cell_formula_units_Z     4
_cell_measurement_reflns_used     5181
_cell_measurement_theta_min     2.9914
_cell_measurement_theta_max     29.0369
_cell_measurement_temperature     293(2)
_exptl_crystal_description     prismatic
_exptl_crystal_colour     yellow
_exptl_crystal_size_max     0.30
_exptl_crystal_size_mid     0.20
_exptl_crystal_size_min     0.20
_exptl_crystal_density_diffrn     1.451
_exptl_crystal_density_meas     ?
_exptl_crystal_density_method     'not measured'
_exptl_crystal_F_000     3008
_exptl_absorpt_coefficient_mu     0.132
_exptl_absorpt_correction_type     multi-scan
_exptl_absorpt_process_details     '(SADABS; Sheldrick, 2004)'
_exptl_absorpt_correction_T_min     0.93361
_exptl_absorpt_correction_T_max     1.00000
_exptl_special_details     ?
_diffrn_ambient_temperature     293(2)
_diffrn_radiation_type     MoK\a
_diffrn_radiation_wavelength     0.71073
_diffrn_radiation_source     'fine-focus sealed tube'
_diffrn_radiation_monochromator     graphite
_diffrn_measurement_device_type     'Bruker SMART CCD area-detector'
_diffrn_measurement_method     'phi and omega scans'
_diffrn_detector_area_resol_mean     ?
_diffrn_reflns_number     15582
_diffrn_reflns_av_R_equivalents     0.0270
_diffrn_reflns_av_sigmaI/netI     0.0218
_diffrn_reflns_theta_min     3.00
_diffrn_reflns_theta_max     26.37
_diffrn_reflns_theta_full     26.37
_diffrn_measured_fraction_theta_max     0.999
_diffrn_measured_fraction_theta_full     0.999
_diffrn_reflns_limit_h_min     -17
_diffrn_reflns_limit_h_max     19
_diffrn_reflns_limit_k_min     -19
_diffrn_reflns_limit_k_max     19
_diffrn_reflns_limit_l_min     -33
_diffrn_reflns_limit_l_max     30
_diffrn_standards_number     0
_diffrn_standards_interval_count     ?
_diffrn_standards_interval_time     ?
_diffrn_standards_decay_%     ?
_refine_special_details
;
Refinement of <i>F</i>^2^ against ALL reflections. The weighted <i>R</i>-factor
<i>wR</i> and goodness of fit <i>S</i> are based on <i>F</i>^2^, conventional
<i>R</i>-factors <i>R</i> are based on <i>F</i>, with <i>F</i> set to zero for
negative <i>F</i>^2^. The threshold expression of <i>F</i>^2^ >
\s(<i>F</i>^2^) is used only for calculating <i>R</i>-factors(gt) <i>etc</i>.
and is not relevant to the choice of reflections for refinement.
<i>R</i>-factors based on <i>F</i>^2^ are statistically about twice as large
as those based on <i>F</i>, and <i>R</i>- factors based on ALL data will be
even larger.
;
_reflns_number_total     3413
_reflns_number_gt     2653
_reflns_threshold_expression     I>2sigma(I)
_refine_ls_structure_factor_coef     Fsqd
_refine_ls_matrix_type     full
_refine_ls_R_factor_all     0.0564
_refine_ls_R_factor_gt     0.0399
_refine_ls_wR_factor_gt     0.0968
_refine_ls_wR_factor_ref     0.1057
_refine_ls_goodness_of_fit_ref     1.023
_refine_ls_restrained_S_all     1.023
_refine_ls_number_reflns     3413
_refine_ls_number_parameters     239
_refine_ls_number_restraints     2
_refine_ls_hydrogen_treatment     mixed
_refine_ls_weighting_scheme     calc
_refine_ls_weighting_details
         'calc w=1/[\s^2^(Fo^2^)+(0.0488P)^2^+3.8193P] where P=(Fo^2^+2Fc^2^)/3'
_atom_sites_solution_hydrogens     geom
_atom_sites_solution_primary     direct
_atom_sites_solution_secondary     difmap
_refine_ls_shift/su_max     0.000
_refine_ls_shift/su_mean     0.000
_refine_diff_density_max     0.223
_refine_diff_density_min     -0.221
_refine_ls_extinction_method     none
_refine_ls_extinction_coef     ?
loop_
    _atom_type_symbol
    _atom_type_description
    _atom_type_scat_dispersion_real
    _atom_type_scat_dispersion_imag
    _atom_type_scat_source
    'C' 'C' 0.0033 0.0016
                         'International Tables Vol C Tables 4.2.6.8 and 6.1.1.4'
    'H' 'H' 0.0000 0.0000
                         'International Tables Vol C Tables 4.2.6.8 and 6.1.1.4'
    'N' 'N' 0.0061 0.0033
                         'International Tables Vol C Tables 4.2.6.8 and 6.1.1.4'
    'O' 'O' 0.0106 0.0060
                         'International Tables Vol C Tables 4.2.6.8 and 6.1.1.4'
    'Na' 'Na' 0.0362 0.0249
                         'International Tables Vol C Tables 4.2.6.8 and 6.1.1.4'
_computing_data_collection     'SMART (Bruker, 2001)'
_computing_cell_refinement     'SAINT (Bruker, 2001)'
_computing_data_reduction     'SAINT (Bruker, 2001)'
_computing_structure_solution     'SHELXS97 (Sheldrick, 2008)'
_computing_structure_refinement     'SHELXS97 (Sheldrick, 2008)'
_computing_molecular_graphics     'SHELXTL (Sheldrick, 2008)'
_computing_publication_material     'SHELXL97 (Sheldrick, 2008)'
loop_
    _atom_site_type_symbol
    _atom_site_label
    _atom_site_fract_x
    _atom_site_fract_y
    _atom_site_fract_z
    _atom_site_U_iso_or_equiv
    _atom_site_adp_type
    _atom_site_calc_flag
    _atom_site_refinement_flags
    _atom_site_occupancy
    _atom_site_symmetry_multiplicity
    _atom_site_disorder_assembly
    _atom_site_disorder_group
    Na Na1 0.83748(4) 0.26324(4) 0.11911(2) 0.03798(19) Uani d . 1 1 . .
    O O1 0.85910(8) 0.13991(7) 0.16902(4) 0.0404(3) Uani d . 1 1 . .
    O O2 0.90153(7) 0.31903(7) 0.27519(4) 0.0363(3) Uani d . 1 1 . .
    O O3 0.65522(12) -0.23034(10) 0.22897(7) 0.0783(5) Uani d . 1 1 . .
    O O4 0.63373(12) -0.18639(10) 0.30241(6) 0.0805(5) Uani d . 1 1 . .
    O O5 0.69874(9) 0.29271(10) 0.14628(5) 0.0532(4) Uani d D 1 1 . .
    H H5 0.6938(13) 0.2932(16) 0.1773(3) 0.080 Uiso d D 1 1 . .
    N N1 0.90347(9) 0.30288(9) 0.19472(5) 0.0386(3) Uani d . 1 1 . .
    N N2 0.93939(9) 0.38225(9) 0.20680(5) 0.0388(3) Uani d . 1 1 . .
    N N3 0.84467(9) 0.19219(8) 0.24835(5) 0.0352(3) Uani d . 1 1 . .
    C C1 1.00589(13) 0.52826(12) 0.26187(9) 0.0571(5) Uani d . 1 1 . .
    H H1 1.0161 0.5274 0.2282 0.069 Uiso calc R 1 1 . .
    C C2 1.03166(15) 0.59702(14) 0.28927(12) 0.0733(7) Uani d . 1 1 . .
    H H2 1.0593 0.6426 0.2742 0.088 Uiso calc R 1 1 . .
    C C3 1.01644(15) 0.59842(15) 0.33943(12) 0.0743(8) Uani d . 1 1 . .
    H H3 1.0341 0.6448 0.3582 0.089 Uiso calc R 1 1 . .
    C C4 0.97544(15) 0.53153(15) 0.36130(9) 0.0660(6) Uani d . 1 1 . .
    H H4 0.9649 0.5329 0.3950 0.079 Uiso calc R 1 1 . .
    C C5 0.94954(13) 0.46210(12) 0.33403(7) 0.0488(5) Uani d . 1 1 . .
    H H5A 0.9219 0.4167 0.3492 0.059 Uiso calc R 1 1 . .
    C C6 0.96483(10) 0.46020(10) 0.28401(7) 0.0373(4) Uani d . 1 1 . .
    C C7 0.93688(10) 0.38873(10) 0.25373(6) 0.0330(4) Uani d . 1 1 . .
    C C8 0.88199(10) 0.26667(10) 0.23605(6) 0.0324(4) Uani d . 1 1 . .
    C C9 0.83531(10) 0.13374(10) 0.21273(6) 0.0322(4) Uani d . 1 1 . .
    C C10 0.79134(10) 0.05235(10) 0.22781(6) 0.0332(4) Uani d . 1 1 . .
    C C11 0.76375(13) 0.03611(11) 0.27529(7) 0.0468(5) Uani d . 1 1 . .
    H H11 0.7734 0.0763 0.2998 0.056 Uiso calc R 1 1 . .
    C C12 0.72214(13) -0.03911(12) 0.28662(7) 0.0504(5) Uani d . 1 1 . .
    H H12 0.7033 -0.0496 0.3185 0.060 Uiso calc R 1 1 . .
    C C13 0.70909(11) -0.09794(10) 0.25015(7) 0.0409(4) Uani d . 1 1 . .
    C C14 0.73597(13) -0.08450(12) 0.20282(7) 0.0503(5) Uani d . 1 1 . .
    H H14 0.7268 -0.1254 0.1786 0.060 Uiso calc R 1 1 . .
    C C15 0.77700(12) -0.00895(12) 0.19195(7) 0.0460(4) Uani d . 1 1 . .
    H H15 0.7954 0.0011 0.1599 0.055 Uiso calc R 1 1 . .
    N N4 0.66286(11) -0.17717(10) 0.26138(7) 0.0527(4) Uani d . 1 1 . .
    C C16 0.61860(15) 0.30244(17) 0.12369(9) 0.0732(7) Uani d D 1 1 . .
    H H16A 0.6260 0.3257 0.0913 0.110 Uiso calc R 1 1 . .
    H H16B 0.5840 0.3404 0.1429 0.110 Uiso calc R 1 1 . .
    H H16C 0.5911 0.2478 0.1214 0.110 Uiso calc R 1 1 . .
loop_
    _atom_site_aniso_label
    _atom_site_aniso_U_11
    _atom_site_aniso_U_22
    _atom_site_aniso_U_33
    _atom_site_aniso_U_12
    _atom_site_aniso_U_13
    _atom_site_aniso_U_23
    Na1 0.0474(4) 0.0400(4) 0.0266(3) 0.0005(3) 0.0019(3) -0.0022(3)
    O1 0.0541(8) 0.0366(6) 0.0305(6) -0.0014(5) 0.0096(5) -0.0032(5)
    O2 0.0489(7) 0.0342(6) 0.0257(6) -0.0075(5) 0.0036(5) -0.0010(5)
    O3 0.0961(13) 0.0499(9) 0.0890(12) -0.0320(8) 0.0193(10) -0.0198(9)
    O4 0.1073(14) 0.0652(10) 0.0691(11) -0.0349(9) 0.0210(10) 0.0069(8)
    O5 0.0461(8) 0.0717(9) 0.0420(7) -0.0027(7) 0.0096(6) -0.0025(7)
    N1 0.0496(9) 0.0373(8) 0.0289(7) -0.0089(7) 0.0050(6) -0.0008(6)
    N2 0.0448(8) 0.0390(8) 0.0327(8) -0.0083(6) 0.0054(6) 0.0014(6)
    N3 0.0436(8) 0.0327(7) 0.0293(7) -0.0048(6) 0.0049(6) -0.0016(6)
    C1 0.0543(12) 0.0471(11) 0.0699(14) -0.0149(9) 0.0119(10) -0.0055(10)
    C2 0.0597(14) 0.0465(13) 0.114(2) -0.0196(10) 0.0090(14) -0.0121(13)
    C3 0.0555(13) 0.0551(14) 0.112(2) -0.0034(11) -0.0177(14) -0.0392(14)
    C4 0.0749(16) 0.0620(14) 0.0611(14) 0.0022(12) -0.0168(12) -0.0249(12)
    C5 0.0574(12) 0.0459(11) 0.0431(10) 0.0000(9) -0.0065(9) -0.0064(9)
    C6 0.0322(9) 0.0350(9) 0.0445(10) -0.0005(7) -0.0022(7) -0.0039(8)
    C7 0.0323(8) 0.0330(8) 0.0337(9) -0.0034(7) 0.0030(7) 0.0021(7)
    C8 0.0357(8) 0.0348(8) 0.0267(8) -0.0022(7) 0.0034(7) -0.0036(7)
    C9 0.0332(8) 0.0324(8) 0.0310(8) 0.0029(7) 0.0020(7) -0.0014(7)
    C10 0.0333(8) 0.0315(8) 0.0347(8) 0.0013(7) 0.0013(7) -0.0026(7)
    C11 0.0656(12) 0.0363(9) 0.0384(10) -0.0087(8) 0.0096(9) -0.0070(8)
    C12 0.0681(13) 0.0432(10) 0.0399(10) -0.0099(9) 0.0136(9) 0.0003(8)
    C13 0.0398(9) 0.0330(9) 0.0498(10) -0.0038(7) 0.0046(8) 0.0003(8)
    C14 0.0611(12) 0.0421(10) 0.0476(11) -0.0128(9) 0.0047(9) -0.0114(9)
    C15 0.0571(12) 0.0445(10) 0.0365(9) -0.0103(9) 0.0068(8) -0.0058(8)
    N4 0.0525(10) 0.0408(9) 0.0649(12) -0.0084(7) 0.0070(9) 0.0005(9)
    C16 0.0564(14) 0.0979(19) 0.0654(15) -0.0038(12) 0.0021(12) 0.0079(14)
_geom_special_details
;
All e.s.d.'s (except the e.s.d. in the dihedral angle between two l.s. planes)
are estimated using the full covariance matrix. The cell e.s.d.'s are taken
into account individually in the estimation of e.s.d.'s in distances, angles
and torsion angles; correlations between e.s.d.'s in cell parameters are only
used when they are defined by crystal symmetry. An approximate (isotropic)
treatment of cell e.s.d.'s is used for estimating e.s.d.'s involving l.s.
planes.
;
loop_
    _geom_bond_atom_site_label_1
    _geom_bond_atom_site_label_2
    _geom_bond_site_symmetry_2
    _geom_bond_distance
    _geom_bond_publ_flag
    Na1 O5 . 2.3413(14) y
    Na1 N1 . 2.3828(15) y
    Na1 O1 . 2.3848(13) y
    Na1 O1 14_665 2.3972(13) y
    Na1 N2 16_645 2.4127(15) y
    Na1 N1 16_645 2.9859(15) y
    Na1 Na1 14_665 3.6261(9) ?
    Na1 Na1 16_645 3.6261(9) ?
    O1 C9 . 1.2491(19) ?
    O1 Na1 16_645 2.3972(13) y
    O2 C7 . 1.3559(19) ?
    O2 C8 . 1.3778(18) ?
    O3 N4 . 1.218(2) ?
    O4 N4 . 1.214(2) ?
    O5 C16 . 1.406(3) ?
    O5 H5 . 0.847(9) ?
    N1 C8 . 1.303(2) ?
    N1 N2 . 1.4036(19) ?
    N1 Na1 14_665 2.9859(15) y
    N2 C7 . 1.280(2) ?
    N2 Na1 14_665 2.4127(15) y
    N3 C9 . 1.341(2) ?
    N3 C8 . 1.347(2) ?
    C1 C2 . 1.370(3) ?
    C1 C6 . 1.383(3) ?
    C1 H1 . 0.9300 ?
    C2 C3 . 1.384(4) ?
    C2 H2 . 0.9300 ?
    C3 C4 . 1.365(4) ?
    C3 H3 . 0.9300 ?
    C4 C5 . 1.377(3) ?
    C4 H4 . 0.9300 ?
    C5 C6 . 1.381(3) ?
    C5 H5A . 0.9300 ?
    C6 C7 . 1.457(2) ?
    C9 C10 . 1.506(2) ?
    C10 C11 . 1.385(2) ?
    C10 C15 . 1.387(2) ?
    C11 C12 . 1.381(3) ?
    C11 H11 . 0.9300 ?
    C12 C13 . 1.369(3) ?
    C12 H12 . 0.9300 ?
    C13 C14 . 1.370(3) ?
    C13 N4 . 1.469(2) ?
    C14 C15 . 1.379(3) ?
    C14 H14 . 0.9300 ?
    C15 H15 . 0.9300 ?
    C16 H16A . 0.9600 ?
    C16 H16B . 0.9600 ?
    C16 H16C . 0.9600 ?
loop_
    _geom_angle_atom_site_label_1
    _geom_angle_atom_site_label_2
    _geom_angle_atom_site_label_3
    _geom_angle_site_symmetry_1
    _geom_angle_site_symmetry_3
    _geom_angle
    _geom_angle_publ_flag
    O5 Na1 N1 . . 94.54(5) ?
    O5 Na1 O1 . . 96.43(5) ?
    N1 Na1 O1 . . 70.05(5) ?
    O5 Na1 O1 . 14_665 106.86(5) ?
    N1 Na1 O1 . 14_665 90.40(5) ?
    O1 Na1 O1 . 14_665 150.81(5) ?
    O5 Na1 N2 . 16_645 123.14(5) ?
    N1 Na1 N2 . 16_645 141.02(6) ?
    O1 Na1 N2 . 16_645 94.03(5) ?
    O1 Na1 N2 14_665 16_645 87.87(5) ?
    O5 Na1 N1 . 16_645 146.17(5) ?
    N1 Na1 N1 . 16_645 113.69(6) ?
    O1 Na1 N1 . 16_645 77.43(4) ?
    O1 Na1 N1 14_665 16_645 91.84(4) ?
    N2 Na1 N1 16_645 16_645 27.62(4) ?
    O5 Na1 Na1 . 14_665 123.35(5) ?
    N1 Na1 Na1 . 14_665 55.00(4) ?
    O1 Na1 Na1 . 14_665 111.36(4) ?
    O1 Na1 Na1 14_665 14_665 40.56(3) ?
    N2 Na1 Na1 16_645 14_665 103.62(4) ?
    N1 Na1 Na1 16_645 14_665 89.20(3) ?
    O5 Na1 Na1 . 16_645 136.08(5) ?
    N1 Na1 Na1 . 16_645 80.91(4) ?
    O1 Na1 Na1 . 16_645 40.82(3) ?
    O1 Na1 Na1 14_665 16_645 116.78(3) ?
    N2 Na1 Na1 16_645 16_645 65.47(4) ?
    N1 Na1 Na1 16_645 16_645 40.82(3) ?
    Na1 Na1 Na1 14_665 16_645 89.553(3) ?
    C9 O1 Na1 . . 124.17(10) ?
    C9 O1 Na1 . 16_645 129.32(11) ?
    Na1 O1 Na1 . 16_645 98.63(5) ?
    C7 O2 C8 . . 103.76(12) ?
    C16 O5 Na1 . . 135.43(13) ?
    C16 O5 H5 . . 110.6(14) ?
    Na1 O5 H5 . . 113.6(14) ?
    C8 N1 N2 . . 106.69(13) ?
    C8 N1 Na1 . . 121.22(11) ?
    N2 N1 Na1 . . 127.35(10) ?
    C8 N1 Na1 . 14_665 154.19(11) ?
    N2 N1 Na1 . 14_665 52.83(7) ?
    Na1 N1 Na1 . 14_665 84.17(4) ?
    C7 N2 N1 . . 106.93(13) ?
    C7 N2 Na1 . 14_665 148.36(12) ?
    N1 N2 Na1 . 14_665 99.56(9) ?
    C9 N3 C8 . . 117.38(13) ?
    C2 C1 C6 . . 120.4(2) ?
    C2 C1 H1 . . 119.8 ?
    C6 C1 H1 . . 119.8 ?
    C1 C2 C3 . . 119.8(2) ?
    C1 C2 H2 . . 120.1 ?
    C3 C2 H2 . . 120.1 ?
    C4 C3 C2 . . 119.8(2) ?
    C4 C3 H3 . . 120.1 ?
    C2 C3 H3 . . 120.1 ?
    C3 C4 C5 . . 120.7(2) ?
    C3 C4 H4 . . 119.7 ?
    C5 C4 H4 . . 119.7 ?
    C4 C5 C6 . . 119.7(2) ?
    C4 C5 H5A . . 120.1 ?
    C6 C5 H5A . . 120.1 ?
    C5 C6 C1 . . 119.51(17) ?
    C5 C6 C7 . . 121.38(16) ?
    C1 C6 C7 . . 119.10(17) ?
    N2 C7 O2 . . 112.17(14) ?
    N2 C7 C6 . . 127.92(15) ?
    O2 C7 C6 . . 119.89(14) ?
    N1 C8 N3 . . 134.68(15) ?
    N1 C8 O2 . . 110.45(13) ?
    N3 C8 O2 . . 114.86(13) ?
    O1 C9 N3 . . 126.97(15) ?
    O1 C9 C10 . . 117.45(14) ?
    N3 C9 C10 . . 115.58(14) ?
    C11 C10 C15 . . 118.53(16) ?
    C11 C10 C9 . . 123.50(15) ?
    C15 C10 C9 . . 117.97(15) ?
    C12 C11 C10 . . 120.78(17) ?
    C12 C11 H11 . . 119.6 ?
    C10 C11 H11 . . 119.6 ?
    C13 C12 C11 . . 118.90(17) ?
    C13 C12 H12 . . 120.5 ?
    C11 C12 H12 . . 120.5 ?
    C12 C13 C14 . . 122.05(16) ?
    C12 C13 N4 . . 119.46(17) ?
    C14 C13 N4 . . 118.47(16) ?
    C13 C14 C15 . . 118.46(17) ?
    C13 C14 H14 . . 120.8 ?
    C15 C14 H14 . . 120.8 ?
    C14 C15 C10 . . 121.27(17) ?
    C14 C15 H15 . . 119.4 ?
    C10 C15 H15 . . 119.4 ?
    O4 N4 O3 . . 123.11(17) ?
    O4 N4 C13 . . 118.49(17) ?
    O3 N4 C13 . . 118.39(17) ?
    O5 C16 H16A . . 109.5 ?
    O5 C16 H16B . . 109.5 ?
    H16A C16 H16B . . 109.5 ?
    O5 C16 H16C . . 109.5 ?
    H16A C16 H16C . . 109.5 ?
    H16B C16 H16C . . 109.5 ?
loop_
    _geom_hbond_atom_site_label_D
    _geom_hbond_atom_site_label_H
    _geom_hbond_atom_site_label_A
    _geom_hbond_site_symmetry_A
    _geom_hbond_distance_DH
    _geom_hbond_distance_HA
    _geom_hbond_distance_DA
    _geom_hbond_angle_DHA
    O5 H5 N3 13_655 0.847(8) 2.121(10) 2.9534(19) 167.3(19)
