# Supplementary material for: Tetra­kis[μ3-4-nitro-N-(5-phenyl-1,3,4-oxadiazol-2-yl)benzamidato]tetra­kis­[methano­lsodium(I)]
Source: Acta Crystallogr Sect E Struct Rep Online. 2012 Apr 13;68(Pt 5):m570. doi: 10.1107/S1600536812014791 (PMC3344320; doi:10.1107/S1600536812014791)
Supplement: Supplementary file 2 [file e-68-0m570-Isup2.hkl]

# 
# h,k,l, Fc-squared, Fo-squared, sigma(Fo-squared) and status flag 
# 
data_I
_shelx_title ' dcxzn2 in I41/a' 
_shelx_refln_list_code          4 
_shelx_F_calc_maximum     1045.27 
_exptl_crystal_F_000      3008.00 
_reflns_d_resolution_high  0.8001 
 
loop_ 
 _symmetry_equiv_pos_as_xyz 
 'x, y, z' 
 '-y+3/4, x+1/4, z+1/4' 
 '-x, -y+1/2, z' 
 'y+1/4, -x+1/4, z+1/4' 
 'x+1/2, y+1/2, z+1/2' 
 '-y+5/4, x+3/4, z+3/4' 
 '-x+1/2, -y+1, z+1/2' 
 'y+3/4, -x+3/4, z+3/4' 
 '-x, -y, -z' 
 'y-3/4, -x-1/4, -z-1/4' 
 'x, y-1/2, -z' 
 '-y-1/4, x-1/4, -z-1/4' 
 '-x+1/2, -y+1/2, -z+1/2' 
 'y-1/4, -x+1/4, -z+1/4' 
 'x+1/2, y, -z+1/2' 
 '-y+1/4, x+1/4, -z+1/4' 
 
_cell_length_a    15.6635 
_cell_length_b    15.6635 
_cell_length_c    27.1833 
_cell_angle_alpha  90.000 
_cell_angle_beta   90.000 
_cell_angle_gamma  90.000 
 
_shelx_F_squared_multiplier     1.000 
 
loop_ 
 _refln_index_h 
 _refln_index_k 
 _refln_index_l 
 _refln_F_squared_calc 
 _refln_F_squared_meas 
 _refln_F_squared_sigma 
 _refln_observed_status 
   2   2   0    38628.28    38062.69    224.41 o 
  -2   4   0     5457.69     5494.55     42.35 o 
   0   4   0     1003.51      995.28     26.59 o 
   2   4   0  1092583.25  1050789.63   7453.74 o 
   4   4   0      585.01      771.69     23.90 o 
  -4   6   0    10925.29    10574.45     81.96 o 
  -2   6   0    34929.50    35432.67    127.95 o 
   0   6   0     8628.99     9092.50    101.22 o 
   2   6   0       12.66       57.21      7.58 o 
   4   6   0    23522.25    23560.10    135.06 o 
   6   6   0     1446.98     1103.83     37.62 o 
  -6   8   0     1237.73     1281.67     35.90 o 
  -4   8   0    18222.72    18808.34    150.95 o 
  -2   8   0     1382.41     1125.08     42.26 o 
   0   8   0      176.87      192.37     15.61 o 
   2   8   0     5354.15     5550.63     57.76 o 
   4   8   0    46238.92    47308.60    195.92 o 
   6   8   0      672.05      799.76     35.75 o 
   8   8   0     2628.14     2606.06     66.22 o 
  -8  10   0     5357.09     5088.48    104.90 o 
  -6  10   0      141.35      124.51     19.01 o 
  -4  10   0      411.86      450.92     30.36 o 
  -2  10   0     8351.54     7855.25    105.06 o 
   0  10   0     5077.75     5388.94    134.12 o 
   2  10   0     1104.41      963.16     27.89 o 
   4  10   0      282.21      340.58     20.15 o 
   6  10   0     2601.49     2440.09     97.86 o 
   8  10   0       90.46      117.25     23.27 o 
  10  10   0     3152.15     3244.76    101.72 o 
 -10  12   0       78.25       57.60     26.71 o 
  -8  12   0       54.42       88.32     30.94 o 
  -6  12   0     2483.03     2632.39     71.26 o 
  -4  12   0     2893.47     3032.39     86.13 o 
  -2  12   0     4650.79     4356.67    105.70 o 
   0  12   0     2766.87     2744.76     74.12 o 
   2  12   0      257.86      297.71     28.13 o 
   4  12   0     7243.69     6894.40    102.24 o 
   6  12   0     1474.33     1244.25     40.76 o 
   8  12   0     3002.52     3096.64     81.75 o 
  10  12   0      565.73      547.23     39.90 o 
  12  12   0      674.62      706.95     71.71 o 
 -12  14   0      163.10      189.74     38.02 o 
 -10  14   0      655.78      542.49     82.31 o 
  -8  14   0        7.80       -5.26     40.89 o 
  -6  14   0      493.57      531.63     61.60 o 
  -4  14   0     4231.78     4352.11    112.79 o 
  -2  14   0      429.69      416.39     42.25 o 
   0  14   0     7550.51     7270.97    152.61 o 
   2  14   0     2608.10     2465.51    111.76 o 
   4  14   0     3648.93     3515.76    136.05 o 
   6  14   0      762.95      739.21     71.20 o 
   8  14   0      111.73       93.52     37.89 o 
  10  14   0      109.74       96.91     39.81 o 
  12  14   0        2.50      161.99     50.08 o 
 -10  16   0       35.37       18.57     35.48 o 
  -8  16   0      637.79      709.57     77.54 o 
  -6  16   0        0.90       15.57     36.50 o 
  -4  16   0     6289.23     6507.85    307.77 o 
  -2  16   0     3513.83     3572.36    114.12 o 
   0  16   0     1199.22     1127.95     68.14 o 
   2  16   0      701.65      730.44     71.02 o 
   4  16   0     1813.42     1894.07    109.98 o 
   6  16   0      244.00      243.50     51.04 o 
   8  16   0      925.33      994.06     87.44 o 
  10  16   0       47.97       78.07     45.37 o 
  -6  18   0        0.03      -39.77     77.80 o 
  -4  18   0      118.73       23.58     38.26 o 
  -2  18   0        7.98       36.85     37.88 o 
   0  18   0     1824.40     1910.05    121.70 o 
   2  18   0       24.06       48.87     29.21 o 
   4  18   0      102.25      107.57     48.16 o 
   6  18   0      751.08      937.44     87.18 o 
  -1   2   1    22784.94    22117.16    140.87 o 
   1   2   1     1175.52     1083.12     16.49 o 
  -2   3   1     8473.39     8568.48     54.76 o 
   0   3   1      313.38      333.77     10.78 o 
   2   3   1    10044.65     9877.80     71.34 o 
  -3   4   1     1547.26     1821.54     22.38 o 
  -1   4   1     9368.67     8994.27     55.52 o 
   1   4   1    82741.35    85771.53    235.70 o 
   3   4   1     1412.47     1554.20     22.35 o 
  -4   5   1      420.47      373.31     12.23 o 
  -2   5   1     9040.97     8900.85     47.46 o 
   0   5   1     4021.98     4079.69     27.15 o 
   2   5   1     2084.33     2104.11     21.59 o 
   4   5   1     7732.10     8003.06     53.14 o 
  -5   6   1     5664.27     6786.67     55.79 o 
  -3   6   1     1781.35     1834.69     22.71 o 
  -1   6   1     7375.95     7470.41     42.77 o 
   1   6   1     1239.52     1502.31     16.96 o 
   3   6   1     2473.24     2981.60     29.03 o 
   5   6   1     2603.86     2778.85     36.76 o 
  -6   7   1    14798.85    14309.68     95.71 o 
  -4   7   1      333.71      333.31     12.10 o 
  -2   7   1     1585.59     1635.53     26.48 o 
   0   7   1       62.25       30.68      6.32 o 
   2   7   1    32410.16    34028.86     99.75 o 
   4   7   1     7605.98     7405.92     61.09 o 
   6   7   1       65.77       64.45     10.77 o 
  -7   8   1       54.96       49.63     11.06 o 
  -5   8   1     8344.24     7914.82     63.23 o 
  -3   8   1     6155.54     6628.31     49.65 o 
  -1   8   1     6069.64     6289.61     60.50 o 
   1   8   1     4265.36     4168.98     47.90 o 
   3   8   1    12878.08    13897.51     71.78 o 
   5   8   1    11918.77    11612.00     77.32 o 
   7   8   1      129.66      130.81     13.87 o 
  -8   9   1      299.81      283.10     16.85 o 
  -6   9   1      383.95      350.54     17.72 o 
  -4   9   1      165.18       75.24     11.76 o 
  -2   9   1    13603.66    13526.35     83.06 o 
   0   9   1       44.35       40.68     10.74 o 
   2   9   1      703.04      737.25     16.48 o 
   4   9   1        0.15        2.76      7.41 o 
   6   9   1      218.41      142.59     11.92 o 
   8   9   1      221.07      231.40     17.91 o 
  -9  10   1     8577.74     8663.28     88.85 o 
  -7  10   1      321.99      294.49     18.16 o 
  -5  10   1      929.37      907.73     27.88 o 
  -3  10   1      403.56      447.34     22.51 o 
  -1  10   1      228.49      209.42     17.91 o 
   1  10   1     5584.08     5335.04    115.43 o 
   3  10   1     3075.79     3313.48     44.98 o 
   5  10   1       19.99       38.95      8.28 o 
   7  10   1       48.34       98.46     15.04 o 
   9  10   1     1585.28     1516.31     40.42 o 
 -10  11   1       48.66       59.14     21.09 o 
  -8  11   1      936.76     1033.11     36.43 o 
  -6  11   1      866.74      924.30     29.47 o 
  -4  11   1      385.79      378.09     21.73 o 
  -2  11   1       43.82       34.28     12.36 o 
   0  11   1      344.53      384.83     18.69 o 
   2  11   1      397.05      381.62     15.82 o 
   4  11   1     1796.72     1774.56     31.94 o 
   6  11   1     4551.15     4732.74     53.26 o 
   8  11   1     8717.54     8624.64     92.71 o 
  10  11   1     1615.42     1500.96     45.85 o 
 -11  12   1        2.80        8.07     17.77 o 
  -9  12   1     2932.97     2902.84     74.14 o 
  -7  12   1       41.64       25.91     17.99 o 
  -5  12   1     1990.62     1936.97     45.97 o 
  -3  12   1       69.30       85.17     16.93 o 
  -1  12   1       10.22       -3.94     12.58 o 
   1  12   1     1045.09     1106.85     40.73 o 
   3  12   1        1.49       12.04     13.53 o 
   5  12   1     4043.52     3845.73     50.72 o 
   7  12   1     3072.29     2787.66     48.55 o 
   9  12   1      224.60      231.11     19.76 o 
  11  12   1      189.04      229.42     34.64 o 
 -12  13   1       85.07       67.43     20.96 o 
 -10  13   1       16.75       25.98     22.29 o 
  -8  13   1      177.11      150.75     24.97 o 
  -6  13   1      101.47      117.83     25.61 o 
  -4  13   1     2508.11     2544.21     59.02 o 
  -2  13   1     1663.61     1655.70     49.67 o 
   0  13   1     1478.27     1389.18     50.90 o 
   2  13   1      554.99      502.11     30.51 o 
   4  13   1     4955.19     4848.93     85.86 o 
   6  13   1     4990.76     4655.87     96.96 o 
   8  13   1      774.67      690.08     33.47 o 
  10  13   1       38.08       39.50     18.82 o 
  12  13   1        0.94       60.62     26.81 o 
 -13  14   1        5.86       -9.52     31.66 o 
 -11  14   1      372.32      320.35     33.56 o 
  -9  14   1     1069.05     1135.03     55.55 o 
  -7  14   1     1505.13     1527.19     68.18 o 
  -5  14   1      591.15      561.11     36.62 o 
  -3  14   1      106.38       80.30     23.29 o 
  -1  14   1     2571.02     2543.72     64.41 o 
   1  14   1      186.91      169.75     28.02 o 
   3  14   1     1997.57     1979.74     96.07 o 
   5  14   1     3803.55     3852.30    102.57 o 
   7  14   1        1.59       -7.48     24.70 o 
   9  14   1      221.32      250.41     26.85 o 
  11  14   1        0.12       -7.26     27.20 o 
  13  14   1      242.92      269.40     39.00 o 
 -12  15   1       86.64      104.96     29.45 o 
 -10  15   1       13.66        1.85     29.56 o 
  -8  15   1     1208.97     1210.37     64.48 o 
  -6  15   1      492.09      653.49     49.04 o 
  -4  15   1      855.95      770.97     43.35 o 
  -2  15   1     4914.48     5091.90     92.31 o 
   0  15   1     1542.66     1407.54     52.02 o 
   2  15   1     3155.06     3111.97     91.78 o 
   4  15   1     1167.84     1154.44     59.76 o 
   6  15   1      959.49      968.07     57.48 o 
   8  15   1       56.71       59.65     26.55 o 
  10  15   1       50.33       61.91     31.67 o 
  12  15   1      379.88      545.63     50.77 o 
 -11  16   1       30.22       -5.31     28.25 o 
  -9  16   1        0.07       73.54     28.09 o 
  -7  16   1      130.92      123.18     30.70 o 
  -5  16   1      144.17      139.84     33.17 o 
  -3  16   1      528.16      542.75     47.10 o 
  -1  16   1       48.87       27.60     18.52 o 
   1  16   1     1040.25      953.86     49.86 o 
   3  16   1        7.79       22.51     26.11 o 
   5  16   1        9.52       18.75     22.45 o 
   7  16   1     1828.39     1577.50     74.58 o 
   9  16   1        6.89       18.86     25.56 o 
  11  16   1      188.83      313.97     40.73 o 
  -8  17   1      180.77      291.28     41.24 o 
  -6  17   1     1343.84     1357.23     72.52 o 
  -4  17   1      409.68      355.31     41.88 o 
  -2  17   1     1384.30     1310.79     84.64 o 
   0  17   1      282.54      260.36     28.39 o 
   2  17   1     1088.05     1200.93     57.84 o 
   4  17   1      214.41      193.77     32.26 o 
   6  17   1        2.11       32.68     26.33 o 
   8  17   1     1136.35     1322.97     72.58 o 
  -7  18   1      378.50      465.48     49.14 o 
  -5  18   1      260.50      196.35     63.96 o 
  -3  18   1       21.70       18.24     25.29 o 
  -1  18   1        6.30        1.35     24.20 o 
   1  18   1      407.73      341.56     31.49 o 
   3  18   1       49.82       75.71     26.86 o 
   5  18   1       11.95       32.27     30.88 o 
   7  18   1      989.04     1091.00     67.44 o 
  -4  19   1       22.28      101.23     34.56 o 
  -2  19   1      225.97      236.06     50.30 o 
   0  19   1      219.65      173.47     36.49 o 
   2  19   1       51.84       77.33     33.21 o 
   4  19   1      199.11      177.56     33.63 o 
   0   2   2     2104.38     2080.39     26.40 o 
   2   2   2    13271.53    13607.27     76.80 o 
  -1   3   2    24907.86    24360.72    118.24 o 
   1   3   2     1704.57     1579.89     20.06 o 
   3   3   2    11686.13    11225.02     54.24 o 
  -2   4   2      518.05      536.64     13.01 o 
   0   4   2       13.15       29.99      5.39 o 
   2   4   2   269698.66   271725.56    984.62 o 
   4   4   2      400.49      319.39     11.77 o 
  -3   5   2       37.90       89.72      7.39 o 
  -1   5   2    10686.59    11063.57     62.11 o 
   1   5   2    25552.60    22736.46    114.63 o 
   3   5   2    15869.04    16692.21     68.21 o 
   5   5   2      290.92      198.26     11.62 o 
  -4   6   2      318.15      323.71     13.29 o 
  -2   6   2     3354.97     3418.34     27.29 o 
   0   6   2     2441.32     2480.23     24.06 o 
   2   6   2     2363.73     2290.11     22.04 o 
   4   6   2    18167.19    20412.98     83.91 o 
   6   6   2     9282.90    10174.41     77.11 o 
  -5   7   2     8794.74     8331.62     62.48 o 
  -3   7   2      998.71      941.29     18.47 o 
  -1   7   2     2315.18     2100.00     30.37 o 
   1   7   2    86404.70    86272.99    247.30 o 
   3   7   2     9075.35     7720.10     49.91 o 
   5   7   2     1337.80     1495.85     28.28 o 
   7   7   2      962.30      940.13     29.63 o 
  -6   8   2     2573.18     2621.99     36.75 o 
  -4   8   2    16070.99    16746.54     94.26 o 
  -2   8   2      663.78      628.40     17.19 o 
   0   8   2     3583.02     3845.59     41.91 o 
   2   8   2      376.12      449.89     13.72 o 
   4   8   2    27481.48    27321.21    103.10 o 
   6   8   2        8.93       11.48      8.40 o 
   8   8   2      349.51      370.09     17.34 o 
  -7   9   2       31.93       35.08      8.54 o 
  -5   9   2      454.79      484.59     18.00 o 
  -3   9   2    28341.56    28010.18    116.19 o 
  -1   9   2     4561.05     4683.43     43.59 o 
   1   9   2      801.26      688.50     35.51 o 
   3   9   2     8831.78     7698.21     56.75 o 
   5   9   2      210.81      281.56     12.75 o 
   7   9   2     3068.32     2747.35     41.01 o 
   9   9   2     2364.22     2329.56     41.17 o 
  -8  10   2      268.12      252.27     14.79 o 
  -6  10   2      250.72      232.19     18.79 o 
  -4  10   2     4327.11     4400.94     55.50 o 
  -2  10   2        0.01       -4.68      9.16 o 
   0  10   2      128.37      150.05     13.63 o 
   2  10   2      209.45      162.89     16.72 o 
   4  10   2     1160.74     1286.84     23.34 o 
   6  10   2     2092.16     1991.58     33.29 o 
   8  10   2     2065.83     2123.36     46.05 o 
  10  10   2      186.97      163.85     19.50 o 
  -9  11   2      410.42      370.01     29.00 o 
  -7  11   2        0.01        4.33     10.82 o 
  -5  11   2     1797.98     1701.85     40.47 o 
  -3  11   2      614.84      550.62     25.35 o 
  -1  11   2        0.26        1.43     11.17 o 
   1  11   2        4.40        8.01     12.89 o 
   3  11   2    13765.79    12863.89     88.36 o 
   5  11   2     3136.40     2831.23     36.55 o 
   7  11   2     1167.36     1036.38     27.15 o 
   9  11   2      608.05      606.85     30.04 o 
  11  11   2      395.99      330.85     25.14 o 
 -10  12   2      610.03      556.37     37.87 o 
  -8  12   2      599.66      579.31     42.96 o 
  -6  12   2        0.52        3.50     12.88 o 
  -4  12   2       30.30       25.92     14.31 o 
  -2  12   2     2599.14     2661.96     52.12 o 
   0  12   2     1168.57     1204.74     33.43 o 
   2  12   2      973.62     1018.84     29.32 o 
   4  12   2      319.37      295.55     16.13 o 
   6  12   2     2145.28     2014.76     40.17 o 
   8  12   2      160.95      178.26     16.08 o 
  10  12   2      406.48      374.15     31.92 o 
  12  12   2       60.59       55.86     20.98 o 
 -11  13   2      342.48      484.79     44.16 o 
  -9  13   2        6.31       -2.90     19.22 o 
  -7  13   2      259.71      281.11     29.80 o 
  -5  13   2     1315.48     1253.37     39.48 o 
  -3  13   2      424.66      352.31     25.33 o 
  -1  13   2     3617.62     3787.77     74.16 o 
   1  13   2      692.07      686.55     34.93 o 
   3  13   2     2137.05     2045.59     69.01 o 
   5  13   2      768.74      742.12     37.63 o 
   7  13   2     1346.32     1193.66     40.90 o 
   9  13   2        0.82       37.60     19.10 o 
  11  13   2        9.98       27.06     19.46 o 
  13  13   2       74.87       83.93     31.78 o 
 -12  14   2      118.93      267.69     47.77 o 
 -10  14   2      109.20       66.24     21.23 o 
  -8  14   2      499.97      511.40     38.76 o 
  -6  14   2      121.57      110.34     42.22 o 
  -4  14   2     1836.09     1725.15     51.21 o 
  -2  14   2     2084.19     1923.65     55.32 o 
   0  14   2     2316.51     2399.97     68.89 o 
   2  14   2      430.09      425.28     29.65 o 
   4  14   2        1.45      -21.05     21.05 o 
   6  14   2      169.02      185.73     28.96 o 
   8  14   2        3.84       39.86     18.07 o 
  10  14   2       76.32       90.90     29.47 o 
  12  14   2        8.25       46.50     29.43 o 
 -11  15   2      255.06      290.58     33.29 o 
  -9  15   2       19.63       27.70     23.88 o 
  -7  15   2      369.40      380.87     40.73 o 
  -5  15   2       85.49       97.92     27.59 o 
  -3  15   2      470.70      459.76     35.80 o 
  -1  15   2     2670.42     2627.32     68.33 o 
   1  15   2      109.59      102.14     23.36 o 
   3  15   2      945.35     1052.95     57.23 o 
   5  15   2      372.61      508.67     44.72 o 
   7  15   2      457.66      366.78     45.70 o 
   9  15   2      112.21       98.65     24.45 o 
  11  15   2        8.39       35.93     26.14 o 
 -10  16   2       15.40        9.08     22.27 o 
  -8  16   2     1653.32     1583.10     75.36 o 
  -6  16   2        6.08       67.70     26.57 o 
  -4  16   2     2564.57     2667.78     95.28 o 
  -2  16   2       77.98       63.01     24.64 o 
   0  16   2      644.06      605.86     37.24 o 
   2  16   2        9.69       74.48     26.31 o 
   4  16   2       73.26       73.13     25.64 o 
   6  16   2      865.43      851.49     56.98 o 
   8  16   2      442.44      394.11     42.03 o 
  10  16   2       22.15       79.93     30.60 o 
  -9  17   2      408.90      430.79     44.92 o 
  -7  17   2       66.54       48.25     27.73 o 
  -5  17   2       73.05      137.40     34.38 o 
  -3  17   2      187.10      173.12     32.32 o 
  -1  17   2       11.16       14.04     24.00 o 
   1  17   2       21.17       42.38     22.06 o 
   3  17   2       78.37      105.38     26.62 o 
   5  17   2      126.67      136.94     30.78 o 
   7  17   2      279.04      328.01     40.81 o 
   9  17   2       20.46       37.38     33.21 o 
  -6  18   2      278.23      298.58     42.64 o 
  -4  18   2        8.72       31.01     28.92 o 
  -2  18   2      264.68      298.03     39.49 o 
   0  18   2       53.98       41.69     23.59 o 
   2  18   2       38.38       -6.73     22.47 o 
   4  18   2        9.47       16.26     29.69 o 
   6  18   2       84.92      156.79     34.55 o 
  -3  19   2       60.43       53.05     33.00 o 
  -1  19   2       73.89       31.30     27.54 o 
   1  19   2       38.26       40.37     29.48 o 
   3  19   2        0.54       -6.72     23.04 o 
  -1   2   3     1874.97     1583.57     24.54 o 
   1   2   3     3561.87     3419.40     48.00 o 
  -2   3   3    22322.62    21271.49    100.13 o 
   0   3   3    20411.62    20209.10     68.12 o 
   2   3   3       10.11       13.68      6.74 o 
  -3   4   3    12400.75    12025.95     72.39 o 
  -1   4   3    15433.26    15795.83     94.69 o 
   1   4   3     2442.35     2802.87     28.01 o 
   3   4   3      622.93      620.89     15.06 o 
  -4   5   3     1531.71     1723.31     28.50 o 
  -2   5   3     7137.47     6414.37     45.50 o 
   0   5   3       90.92      136.71      7.43 o 
   2   5   3    29576.27    29371.66    208.82 o 
   4   5   3     3434.43     4329.65     43.35 o 
  -5   6   3    33624.84    33897.31    184.93 o 
  -3   6   3     7977.56     7570.79     80.75 o 
  -1   6   3      640.39      531.40     15.01 o 
   1   6   3    25683.64    25161.55     93.56 o 
   3   6   3     4990.26     5712.20     44.80 o 
   5   6   3    16434.81    16989.19     82.83 o 
  -6   7   3       57.13       67.32     12.59 o 
  -4   7   3      843.90      889.43     24.83 o 
  -2   7   3      907.22      889.57     21.63 o 
   0   7   3    12185.07    12999.50     67.08 o 
   2   7   3     1256.34     1007.51     26.11 o 
   4   7   3     2051.23     2225.08     31.17 o 
   6   7   3      301.82      248.26     12.74 o 
  -7   8   3      112.22      135.69     14.49 o 
  -5   8   3     1144.80     1087.64     24.67 o 
  -3   8   3     2506.90     2382.85     35.13 o 
  -1   8   3      582.08      593.79     19.24 o 
   1   8   3    10199.99    11014.72     80.72 o 
   3   8   3    21274.53    20835.16    103.82 o 
   5   8   3     2820.27     2554.31     38.08 o 
   7   8   3      986.35     1003.32     30.88 o 
  -8   9   3     3479.39     3687.22     62.34 o 
  -6   9   3      680.61      685.43     22.54 o 
  -4   9   3      357.26      303.04     13.26 o 
  -2   9   3     8140.73     7531.10     62.45 o 
   0   9   3     1748.52     1596.68     30.52 o 
   2   9   3       96.56      103.18     13.33 o 
   4   9   3      671.06      610.86     16.54 o 
   6   9   3     1088.23      958.56     25.39 o 
   8   9   3      180.90      203.21     12.86 o 
  -9  10   3      408.53      443.08     25.43 o 
  -7  10   3      101.82      107.90     10.96 o 
  -5  10   3       83.01       97.00     15.87 o 
  -3  10   3    17522.93    17914.03    103.65 o 
  -1  10   3     1018.44      986.07     34.47 o 
   1  10   3        5.86       10.72     13.42 o 
   3  10   3     3770.46     3632.93     59.39 o 
   5  10   3      241.76      250.82     12.75 o 
   7  10   3     2519.14     2455.22     47.33 o 
   9  10   3      126.14      105.53     18.48 o 
 -10  11   3      291.57      283.31     24.38 o 
  -8  11   3     1226.23     1250.81     37.75 o 
  -6  11   3     1187.04     1202.11     33.57 o 
  -4  11   3     2882.67     2777.81     44.07 o 
  -2  11   3     1687.18     1626.82     29.97 o 
   0  11   3      517.27      443.64     19.94 o 
   2  11   3     1593.39     1480.78     80.40 o 
   4  11   3     4677.06     4273.65     80.29 o 
   6  11   3       54.58       81.19     10.54 o 
   8  11   3     2280.97     2150.74     46.62 o 
  10  11   3     3138.31     2922.03     62.92 o 
 -11  12   3      555.87      584.82     47.53 o 
  -9  12   3     1793.23     1730.28     63.66 o 
  -7  12   3      305.11      261.43     23.11 o 
  -5  12   3      814.37      757.10     29.35 o 
  -3  12   3       11.76       11.69     13.95 o 
  -1  12   3      334.74      296.58     21.84 o 
   1  12   3        5.91       12.46     14.89 o 
   3  12   3     1955.28     2037.90     45.60 o 
   5  12   3     8983.56     8812.59     94.82 o 
   7  12   3     1195.64     1215.89     33.42 o 
   9  12   3      523.94      524.16     26.23 o 
  11  12   3      249.98      311.86     26.11 o 
 -12  13   3       24.09       54.47     25.16 o 
 -10  13   3      142.83      127.35     24.67 o 
  -8  13   3      216.74      227.91     28.88 o 
  -6  13   3      694.69      801.34     37.93 o 
  -4  13   3        0.54       -4.33     14.41 o 
  -2  13   3     1334.01     1282.55     43.80 o 
   0  13   3     7576.20     7419.98     99.48 o 
   2  13   3       56.80       49.17     16.70 o 
   4  13   3     2520.22     2426.13     64.49 o 
   6  13   3      376.38      371.52     23.68 o 
   8  13   3        8.42       33.92     15.64 o 
  10  13   3      389.53      455.81     31.91 o 
  12  13   3      293.46      292.28     35.81 o 
 -13  14   3        7.37       34.24     36.60 o 
 -11  14   3      570.09      608.77     43.68 o 
  -9  14   3     1026.84      976.27     51.66 o 
  -7  14   3     1253.76     1323.42     57.52 o 
  -5  14   3      928.68      987.88     42.95 o 
  -3  14   3      135.51      129.57     19.38 o 
  -1  14   3      754.86      828.26     47.62 o 
   1  14   3      103.65      109.12     19.67 o 
   3  14   3     1787.35     1649.22     54.66 o 
   5  14   3      162.89      110.78     26.77 o 
   7  14   3      377.49      387.72     33.42 o 
   9  14   3       47.96       59.84     21.02 o 
  11  14   3      585.03      600.69     42.39 o 
  13  14   3       22.64      -26.91     31.22 o 
 -12  15   3       10.86       -5.74     21.58 o 
 -10  15   3       53.34       26.58     25.76 o 
  -8  15   3       28.25       18.19     23.12 o 
  -6  15   3     1035.92      987.91     58.10 o 
  -4  15   3     1515.52     1605.92     62.19 o 
  -2  15   3      624.80      667.38     36.23 o 
   0  15   3     1254.22     1186.39     56.28 o 
   2  15   3     1257.62     1165.25     58.72 o 
   4  15   3       89.50       73.31     25.37 o 
   6  15   3       78.82       45.56     29.82 o 
   8  15   3       73.14       70.36     31.50 o 
  10  15   3        0.33       38.76     22.07 o 
  12  15   3      192.93      185.36     48.95 o 
 -11  16   3       32.88       17.25     25.48 o 
  -9  16   3     1187.95     1308.67     69.42 o 
  -7  16   3     1831.73     1828.52     79.78 o 
  -5  16   3     1884.11     1935.90     81.14 o 
  -3  16   3       48.94       29.30     21.92 o 
  -1  16   3      751.96      693.05     38.74 o 
   1  16   3      246.87      213.97     28.71 o 
   3  16   3      101.02       87.06     25.91 o 
   5  16   3      818.43      956.30     58.58 o 
   7  16   3      677.72      593.68     48.44 o 
   9  16   3       87.71       44.23     33.27 o 
  11  16   3      920.20     1155.39     99.03 o 
  -8  17   3        4.86      109.85     31.91 o 
  -6  17   3      137.02      148.56     33.09 o 
  -4  17   3      767.83      728.55     55.29 o 
  -2  17   3      492.95      524.68     39.72 o 
   0  17   3       16.51       23.97     19.43 o 
   2  17   3       78.00       63.03     38.61 o 
   4  17   3        6.53      -17.09     25.58 o 
   6  17   3        1.15       38.86     26.96 o 
   8  17   3       41.11       11.39     35.53 o 
  -7  18   3      349.21      362.51     43.62 o 
  -5  18   3       19.48       34.53     27.49 o 
  -3  18   3      185.89      168.87     37.24 o 
  -1  18   3       53.56       26.67     30.64 o 
   1  18   3       40.24      101.30     27.34 o 
   3  18   3        0.42       42.05     24.59 o 
   5  18   3       48.83      100.05     30.72 o 
   7  18   3      457.73      548.96     63.24 o 
  -4  19   3       16.77       22.27     39.34 o 
  -2  19   3       14.94        5.43     38.49 o 
   0  19   3      111.00      189.06     34.58 o 
   2  19   3        1.16       72.47     32.20 o 
   4  19   3       27.18       45.22     26.53 o 
   0   0   4   335923.19   334750.22    709.10 o 
   1   1   4    11613.76    11229.58     76.57 o 
   0   2   4    19495.87    19353.09    126.47 o 
   2   2   4    43491.24    43119.12    290.23 o 
  -1   3   4    18833.15    19424.00     80.17 o 
   1   3   4      989.37      975.00     16.03 o 
   3   3   4    11146.88    11118.53    130.60 o 
  -2   4   4     2416.68     2290.34     31.34 o 
   0   4   4     4010.40     3817.55     35.69 o 
   2   4   4    79253.51    83894.23    423.71 o 
   4   4   4      494.05      406.62     15.71 o 
  -3   5   4      551.96      508.99     17.86 o 
  -1   5   4    10766.68    10639.41     61.13 o 
   1   5   4     1658.13     1481.87     18.84 o 
   3   5   4     9845.86     9551.27     52.42 o 
   5   5   4    19281.55    20808.50    115.83 o 
  -4   6   4      579.78      684.68     28.77 o 
  -2   6   4      497.49      505.39     17.12 o 
   0   6   4     6971.43     7079.27     45.00 o 
   2   6   4     1643.01     1757.52     23.37 o 
   4   6   4     2173.77     2514.58     31.18 o 
   6   6   4    13281.04    13555.29    106.24 o 
  -5   7   4     6744.44     6608.29     75.57 o 
  -3   7   4     1079.25     1298.41     24.05 o 
  -1   7   4      968.85     1141.09     22.90 o 
   1   7   4    18980.13    20130.69     99.46 o 
   3   7   4     2046.90     2070.72     32.14 o 
   5   7   4     5156.79     4672.10     43.90 o 
   7   7   4       45.95       41.94     14.64 o 
  -6   8   4     7727.57     7647.72     92.40 o 
  -4   8   4     1900.21     1974.03     32.89 o 
  -2   8   4     3444.33     3344.24     45.97 o 
   0   8   4     2180.18     2499.89     31.50 o 
   2   8   4     6038.31     6839.18     75.53 o 
   4   8   4    79655.20    81734.96    200.49 o 
   6   8   4      136.36       79.81     13.23 o 
   8   8   4      560.94      598.24     28.69 o 
  -7   9   4      607.47      701.11     33.12 o 
  -5   9   4     5386.80     5693.12     56.57 o 
  -3   9   4    10194.67    10446.48     79.74 o 
  -1   9   4     2029.84     1781.86     35.49 o 
   1   9   4      156.54      245.99     27.29 o 
   3   9   4      749.24      672.52     24.53 o 
   5   9   4      456.64      500.56     16.88 o 
   7   9   4     6097.38     5852.49     82.37 o 
   9   9   4      333.77      303.71     21.34 o 
  -8  10   4      428.01      414.33     25.66 o 
  -6  10   4      144.59      153.70     14.42 o 
  -4  10   4     5553.10     5601.62     64.38 o 
  -2  10   4      515.83      604.65     17.92 o 
   0  10   4     1449.03     1364.31     35.08 o 
   2  10   4     1448.87     1166.48     56.34 o 
   4  10   4     2134.51     2063.46     45.62 o 
   6  10   4       52.69       48.09      8.20 o 
   8  10   4     1575.16     1537.11     42.40 o 
  10  10   4     3780.81     3726.40     73.29 o 
  -9  11   4        2.36        8.26     20.93 o 
  -7  11   4     3413.90     3397.60     59.12 o 
  -5  11   4     1507.07     1382.18     32.08 o 
  -3  11   4       13.29        8.04      8.90 o 
  -1  11   4        0.91       19.03     10.68 o 
   1  11   4      394.23      374.57     25.32 o 
   3  11   4     2235.11     1999.12     54.86 o 
   5  11   4      944.89     1055.22     35.58 o 
   7  11   4      193.46      243.75     18.52 o 
   9  11   4       90.70      107.75     17.23 o 
  11  11   4        6.84        7.14     15.81 o 
 -10  12   4      249.30      266.77     28.85 o 
  -8  12   4      342.36      374.39     27.77 o 
  -6  12   4      316.40      304.38     24.60 o 
  -4  12   4      171.57      111.09     16.26 o 
  -2  12   4     2169.50     2073.57     42.92 o 
   0  12   4      245.73      210.15     15.27 o 
   2  12   4     1371.27     1298.69     46.52 o 
   4  12   4     4343.90     4710.63     87.29 o 
   6  12   4    17731.84    17187.30    129.04 o 
   8  12   4      607.35      716.31     29.10 o 
  10  12   4      147.70      148.75     21.50 o 
  12  12   4      632.25      649.12     40.90 o 
 -11  13   4       40.22       27.20     33.66 o 
  -9  13   4        1.37      -14.26     20.52 o 
  -7  13   4      238.81      222.73     24.38 o 
  -5  13   4      247.95      221.33     23.46 o 
  -3  13   4     1928.20     1890.19     48.36 o 
  -1  13   4       37.37       24.10     16.61 o 
   1  13   4     3529.28     3480.32     70.31 o 
   3  13   4     2472.91     2337.50     64.03 o 
   5  13   4      943.57     1000.33     37.39 o 
   7  13   4      271.31      180.09     18.78 o 
   9  13   4       91.15      111.83     20.95 o 
  11  13   4      271.89      248.75     28.98 o 
  13  13   4        5.69       18.27     23.26 o 
 -12  14   4      586.68      631.99     43.74 o 
 -10  14   4      935.62      903.12     50.43 o 
  -8  14   4      383.27      406.79     39.31 o 
  -6  14   4       77.06       90.20     20.88 o 
  -4  14   4      926.53      944.64     60.68 o 
  -2  14   4     1001.78      899.27     39.43 o 
   0  14   4     4077.75     4042.63     78.00 o 
   2  14   4       38.47       44.77     20.65 o 
   4  14   4     1572.63     1759.02     58.30 o 
   6  14   4        2.36       25.16     23.33 o 
   8  14   4      305.49      337.53     32.58 o 
  10  14   4      725.76      848.91     53.12 o 
  12  14   4       14.69       -9.04     28.07 o 
 -11  15   4       88.23       94.82     25.12 o 
  -9  15   4      652.64      722.00     58.16 o 
  -7  15   4       58.25       59.71     23.58 o 
  -5  15   4       72.83       65.83     21.55 o 
  -3  15   4     1277.61     1266.56     57.61 o 
  -1  15   4      354.51      360.13     28.99 o 
   1  15   4        1.15      -22.13     22.13 o 
   3  15   4       67.28       23.50     23.00 o 
   5  15   4       22.17       -5.56     24.11 o 
   7  15   4        1.70        2.95     43.02 o 
   9  15   4       69.33       89.87     31.80 o 
  11  15   4        3.91      -14.51     50.45 o 
 -10  16   4      206.62      205.64     31.56 o 
  -8  16   4      297.68      388.48     37.75 o 
  -6  16   4      953.52     1016.71     79.57 o 
  -4  16   4     1495.30     1564.11     63.58 o 
  -2  16   4      403.44      395.75     36.05 o 
   0  16   4       25.47       19.10     20.09 o 
   2  16   4       11.05       41.33     26.89 o 
   4  16   4      339.10      299.18     35.89 o 
   6  16   4      165.28      131.48     39.05 o 
   8  16   4      261.68      138.52     35.05 o 
  10  16   4       13.84      -10.82     29.40 o 
  -9  17   4      376.77      365.67     43.78 o 
  -7  17   4       40.50       23.62     28.16 o 
  -5  17   4        7.52        0.91     25.49 o 
  -3  17   4      185.33      232.23     36.28 o 
  -1  17   4       11.50       23.88     20.79 o 
   1  17   4       91.54       56.01     22.83 o 
   3  17   4        0.55       21.13     23.41 o 
   5  17   4        2.57       27.33     26.07 o 
   7  17   4       49.14       76.93     36.04 o 
   9  17   4       55.16        9.61     39.98 o 
  -6  18   4       16.37       23.22     28.64 o 
  -4  18   4      318.54      360.52     45.05 o 
  -2  18   4      125.30      150.65     35.14 o 
   0  18   4       57.94      -20.19     24.76 o 
   2  18   4      497.08      474.17     41.17 o 
   4  18   4       55.54       69.23     25.87 o 
   6  18   4        2.05       27.63     31.07 o 
  -3  19   4        0.00      -26.66     26.70 o 
  -1  19   4        0.54        7.54     27.82 o 
   1  19   4        3.15       15.42     23.51 o 
   3  19   4      126.58      119.85     38.50 o 
   0   1   5     2503.08     2410.18     33.16 o 
  -1   2   5   108953.88   107248.16    296.53 o 
   1   2   5     1643.55     1686.40     24.45 o 
  -2   3   5    13914.67    14331.00    115.29 o 
   0   3   5    59806.47    60542.95    253.74 o 
   2   3   5    98359.13    95712.20    720.57 o 
  -3   4   5     3507.75     3151.42     52.08 o 
  -1   4   5      593.74      532.52     15.68 o 
   1   4   5     5548.55     5639.43     38.03 o 
   3   4   5     1486.67     1346.40     20.89 o 
  -4   5   5    17861.66    17647.05    115.12 o 
  -2   5   5      730.00      641.86     18.05 o 
   0   5   5     8089.54     8108.05     54.69 o 
   2   5   5    28929.53    30137.13     91.94 o 
   4   5   5    10926.43    10426.23     82.76 o 
  -5   6   5     3698.63     3405.26     67.80 o 
  -3   6   5     7081.92     7197.19     63.56 o 
  -1   6   5    20804.27    19883.42    109.00 o 
   1   6   5    29436.32    28355.33     93.75 o 
   3   6   5       21.62       44.56      7.28 o 
   5   6   5     5328.83     6322.21     71.31 o 
  -6   7   5    11406.04    11401.58    125.54 o 
  -4   7   5       20.22       35.26     21.71 o 
  -2   7   5     2092.97     2362.86     41.39 o 
   0   7   5     3197.05     3387.92     36.21 o 
   2   7   5    18361.49    19447.87     91.64 o 
   4   7   5     9926.18     9147.57     85.80 o 
   6   7   5       16.67        5.09     12.56 o 
  -7   8   5     1970.02     2024.48     51.02 o 
  -5   8   5      805.50      760.34     29.80 o 
  -3   8   5     2303.81     2206.03     28.53 o 
  -1   8   5     1631.87     1522.55     31.11 o 
   1   8   5     8102.32     9092.17     68.79 o 
   3   8   5    17672.04    18470.72    108.90 o 
   5   8   5     7385.88     7274.00     73.79 o 
   7   8   5     1211.25     1115.28     39.58 o 
  -8   9   5      291.61      309.86     32.10 o 
  -6   9   5     2597.53     2818.80     59.22 o 
  -4   9   5    14407.89    14229.25     82.67 o 
  -2   9   5     3637.30     4006.89     50.73 o 
   0   9   5      554.05      650.82     18.92 o 
   2   9   5     3566.93     3535.50     54.45 o 
   4   9   5    19485.73    19256.78    111.03 o 
   6   9   5      437.90      412.10     19.76 o 
   8   9   5     1451.49     1469.74     46.87 o 
  -9  10   5     4585.57     4517.94     78.08 o 
  -7  10   5     2254.47     2171.15     55.83 o 
  -5  10   5      210.90      208.64     13.94 o 
  -3  10   5      617.69      675.05     20.96 o 
  -1  10   5      165.67      146.61     12.38 o 
   1  10   5      248.10      279.53     22.78 o 
   3  10   5     1578.28     1525.73     40.27 o 
   5  10   5      759.97      799.71     25.12 o 
   7  10   5     1608.89     1386.53     39.29 o 
   9  10   5       62.31       43.22     18.09 o 
 -10  11   5     1013.38     1097.90     49.46 o 
  -8  11   5      268.15      261.66     19.75 o 
  -6  11   5     1714.88     1669.35     40.67 o 
  -4  11   5     1440.31     1405.67     47.51 o 
  -2  11   5     1023.54     1006.49     24.09 o 
   0  11   5      919.48      876.66     24.18 o 
   2  11   5       13.32       -6.15     16.21 o 
   4  11   5      251.65      261.54     22.71 o 
   6  11   5      542.47      623.41     31.67 o 
   8  11   5       48.01       17.38     12.70 o 
  10  11   5     1203.22     1082.34     42.15 o 
 -11  12   5     2967.51     2877.51     80.98 o 
  -9  12   5     1759.62     1698.08     61.76 o 
  -7  12   5     1224.13     1140.10     44.28 o 
  -5  12   5       89.81       77.14     18.25 o 
  -3  12   5        3.40        2.55     12.64 o 
  -1  12   5      167.18      175.36     14.65 o 
   1  12   5     1253.95     1335.67     43.51 o 
   3  12   5      554.31      459.54     41.31 o 
   5  12   5     2454.09     2322.73     59.41 o 
   7  12   5      638.10      720.90     33.62 o 
   9  12   5       21.56       29.37     15.76 o 
  11  12   5        0.07       44.40     17.94 o 
 -12  13   5       73.23      153.56     43.37 o 
 -10  13   5      939.04      795.98     45.97 o 
  -8  13   5        0.08       30.81     20.74 o 
  -6  13   5       60.38       52.55     17.83 o 
  -4  13   5      774.21      796.85     37.98 o 
  -2  13   5      700.45      732.05     33.90 o 
   0  13   5       37.62       39.64     16.73 o 
   2  13   5       37.06       45.44     17.04 o 
   4  13   5     1529.18     1556.63     54.11 o 
   6  13   5     4244.55     3865.11     74.16 o 
   8  13   5      897.37      767.52     34.10 o 
  10  13   5      789.30      820.59     44.01 o 
  12  13   5      402.26      404.82     40.19 o 
 -13  14   5       88.59       41.83     49.12 o 
 -11  14   5      323.60      409.79     39.01 o 
  -9  14   5     1479.85     1494.76     62.08 o 
  -7  14   5        0.53        6.20     22.11 o 
  -5  14   5      276.63      307.70     28.60 o 
  -3  14   5      105.72      102.62     20.03 o 
  -1  14   5     2975.29     2916.03     66.79 o 
   1  14   5       12.99       32.24     16.92 o 
   3  14   5       63.21       16.07     22.96 o 
   5  14   5        7.68        1.95     18.99 o 
   7  14   5       39.59       47.19     26.38 o 
   9  14   5      439.86      401.71     38.06 o 
  11  14   5      119.30      106.63     44.96 o 
  13  14   5      130.82       90.33     47.83 o 
 -12  15   5       40.10       44.18     23.49 o 
 -10  15   5       13.56       -1.59     23.02 o 
  -8  15   5        6.43       11.55     27.26 o 
  -6  15   5      448.17      512.33     41.01 o 
  -4  15   5      112.62      130.67     29.94 o 
  -2  15   5      274.90      238.51     28.97 o 
   0  15   5     3443.04     3348.46     74.60 o 
   2  15   5      701.22      658.65     41.21 o 
   4  15   5       97.28       43.23     26.83 o 
   6  15   5        6.09      -14.18     32.16 o 
   8  15   5       26.50       28.32     30.77 o 
  10  15   5      193.28      226.42     40.86 o 
  12  15   5        8.44       69.47     40.12 o 
  -9  16   5       84.23       88.07     26.10 o 
  -7  16   5      975.56      974.08     54.00 o 
  -5  16   5       67.05      109.60     34.49 o 
  -3  16   5       17.83       34.81     22.13 o 
  -1  16   5     2342.01     2205.01     75.01 o 
   1  16   5       15.55        4.63     21.65 o 
   3  16   5        1.51        6.15     21.22 o 
   5  16   5       13.28       41.13     29.55 o 
   7  16   5      934.13      762.67     63.52 o 
   9  16   5       45.27       69.02     41.31 o 
  -8  17   5        0.00      -24.14     29.58 o 
  -6  17   5      132.11      213.97     55.41 o 
  -4  17   5      979.91      930.60     60.05 o 
  -2  17   5        8.07        5.21     24.89 o 
   0  17   5       44.70       42.72     28.53 o 
   2  17   5       10.07       -5.42     21.02 o 
   4  17   5      164.38      172.67     30.27 o 
   6  17   5       19.78       39.22     43.46 o 
   8  17   5       44.92      -18.38     83.26 o 
  -7  18   5      665.25      696.28     57.98 o 
  -5  18   5     1727.35     1852.41     85.51 o 
  -3  18   5       12.78       14.47     28.90 o 
  -1  18   5      222.38      231.89     30.71 o 
   1  18   5       18.74       38.51     28.40 o 
   3  18   5      169.97      182.00     29.80 o 
   5  18   5        5.28       10.31     30.81 o 
   7  18   5      815.30      859.21     87.59 o 
  -2  19   5      106.09      105.91     38.33 o 
   0  19   5        1.48       27.51     26.96 o 
   2  19   5      161.64      128.64     32.46 o 
   1   1   6     9785.09     9409.97     62.55 o 
   0   2   6    14286.94    14411.92    117.54 o 
   2   2   6      708.76      738.06     20.14 o 
  -1   3   6     7205.85     6915.23     63.06 o 
   1   3   6    11108.82    11347.82     68.29 o 
   3   3   6     3892.61     3789.26     40.69 o 
  -2   4   6     1254.22     1363.80     23.55 o 
   0   4   6    11891.09    11853.89     71.00 o 
   2   4   6    33398.75    33767.66    148.02 o 
   4   4   6       46.44       38.94      8.64 o 
  -3   5   6     1968.06     2003.52     42.60 o 
  -1   5   6        8.69       15.44      8.28 o 
   1   5   6    15379.12    14368.08     65.04 o 
   3   5   6     7596.29     8044.19     57.99 o 
   5   5   6    12962.57    12696.81    105.54 o 
  -4   6   6    15228.07    16780.44    123.02 o 
  -2   6   6      617.49      645.81     24.72 o 
   0   6   6       22.63       39.93      8.33 o 
   2   6   6    28816.97    31940.40    193.01 o 
   4   6   6     1954.88     1949.64     49.14 o 
   6   6   6     1064.62      966.98     41.76 o 
  -5   7   6     2733.06     2569.04     68.98 o 
  -3   7   6        0.08       -4.23      8.40 o 
  -1   7   6     4153.78     4817.71     63.70 o 
   1   7   6       35.55        6.87      6.66 o 
   3   7   6      364.31      380.92     15.44 o 
   5   7   6     1088.41     1085.07     27.42 o 
   7   7   6     2236.03     2243.40     51.96 o 
  -6   8   6      133.80      133.97     17.99 o 
  -4   8   6        0.43        9.54     13.55 o 
  -2   8   6     1616.97     1561.75     43.15 o 
   0   8   6       69.73       55.37      7.56 o 
   2   8   6       85.82      113.70      9.69 o 
   4   8   6    15316.93    15222.67     90.05 o 
   6   8   6       12.65       20.37     10.32 o 
   8   8   6     1293.56     1362.23     44.40 o 
  -7   9   6     2092.92     2314.96     56.03 o 
  -5   9   6      551.60      567.44     26.99 o 
  -3   9   6      442.49      343.17     15.22 o 
  -1   9   6     4695.72     4573.81     55.23 o 
   1   9   6     3111.68     3307.04     48.45 o 
   3   9   6    11665.77    10861.07     89.19 o 
   5   9   6     2395.83     2251.85     44.91 o 
   7   9   6      995.17      916.04     44.13 o 
   9   9   6      549.96      602.54     40.15 o 
  -8  10   6       25.64       31.51     18.58 o 
  -6  10   6       73.87       41.73     15.29 o 
  -4  10   6      563.24      474.63     19.55 o 
  -2  10   6        1.05       -2.78     13.25 o 
   0  10   6      167.88      145.78     15.38 o 
   2  10   6     3478.98     3525.08     65.73 o 
   4  10   6     3050.01     2959.73     55.93 o 
   6  10   6       92.33      141.14     21.50 o 
   8  10   6      176.35      162.50     23.69 o 
  10  10   6        3.59        3.22     15.95 o 
  -9  11   6     5179.61     5085.65     85.56 o 
  -7  11   6      151.51      171.12     18.25 o 
  -5  11   6     1048.70     1018.03     41.42 o 
  -3  11   6     1389.86     1382.91     30.42 o 
  -1  11   6      347.25      373.38     18.77 o 
   1  11   6     2239.36     2260.35     58.32 o 
   3  11   6      313.55      317.05     22.11 o 
   5  11   6     8492.71     8405.59    124.30 o 
   7  11   6    10704.84    10438.59    129.53 o 
   9  11   6       12.59       30.62     19.86 o 
  11  11   6     1395.17     1375.36     48.75 o 
 -10  12   6      132.79      119.97     24.65 o 
  -8  12   6        0.11       29.72     17.64 o 
  -6  12   6       14.63       16.23     17.98 o 
  -4  12   6      534.62      610.87     33.15 o 
  -2  12   6     1299.24     1269.75     33.18 o 
   0  12   6      215.05      215.99     21.65 o 
   2  12   6       15.49        6.45     25.67 o 
   4  12   6     3380.97     3161.17     74.93 o 
   6  12   6     4758.29     4453.10     90.87 o 
   8  12   6       63.53       63.91     18.88 o 
  10  12   6      163.21      189.64     22.24 o 
  12  12   6       80.05      129.38     28.03 o 
 -11  13   6     1048.52     1058.20     52.75 o 
  -9  13   6       94.15      115.08     28.84 o 
  -7  13   6       11.84        7.20     21.70 o 
  -5  13   6      180.21      191.66     24.04 o 
  -3  13   6      267.05      280.61     21.55 o 
  -1  13   6       52.88       58.99     16.19 o 
   1  13   6     9268.81     9206.08    116.17 o 
   3  13   6     2168.54     2140.16     63.02 o 
   5  13   6      722.09      590.45     44.13 o 
   7  13   6      208.44      277.58     32.00 o 
   9  13   6        0.39        4.25     15.61 o 
  11  13   6      484.44      563.63     38.10 o 
  13  13   6       90.69      144.57     42.02 o 
 -12  14   6        0.14       52.51     33.86 o 
 -10  14   6      128.86      109.03     23.59 o 
  -8  14   6      375.71      419.58     42.11 o 
  -6  14   6       14.59       55.92     22.88 o 
  -4  14   6      392.49      398.84     30.49 o 
  -2  14   6        6.40      -15.81     15.81 o 
   0  14   6     2295.75     2232.76     59.91 o 
   2  14   6      294.17      314.66     26.44 o 
   4  14   6      717.81      657.27     38.40 o 
   6  14   6      446.72      407.84     46.56 o 
   8  14   6       37.99       52.11     26.90 o 
  10  14   6       59.36       58.52     31.22 o 
  12  14   6      297.37      318.55    107.61 o 
 -11  15   6      299.81      345.17     36.15 o 
  -9  15   6      113.58      108.58     26.22 o 
  -7  15   6      396.97      343.19     35.03 o 
  -5  15   6      345.84      295.62     28.82 o 
  -3  15   6     1418.06     1437.41     59.48 o 
  -1  15   6        0.13      -15.68     21.30 o 
   1  15   6      214.70      253.39     25.00 o 
   3  15   6       32.69       52.97     20.89 o 
   5  15   6     1771.26     1625.78     83.70 o 
   7  15   6      968.35      988.85     82.32 o 
   9  15   6      486.68      338.91     46.17 o 
  11  15   6      379.91      408.65     66.86 o 
 -10  16   6       45.53       27.41     35.30 o 
  -8  16   6        7.32       89.12     46.56 o 
  -6  16   6       19.85      -11.82     23.80 o 
  -4  16   6     1393.19     1415.81     70.11 o 
  -2  16   6      211.83      274.45     31.18 o 
   0  16   6      181.17      181.65     26.27 o 
   2  16   6      315.09      253.39     29.59 o 
   4  16   6      329.04      294.27     32.12 o 
   6  16   6        7.78       41.89     89.60 o 
   8  16   6     1918.96     1764.62    111.74 o 
  10  16   6       29.81       13.90     34.25 o 
  -9  17   6        7.85       99.52     34.93 o 
  -7  17   6        6.01       38.93     29.58 o 
  -5  17   6        4.39       15.48     25.63 o 
  -3  17   6       19.62       41.03     23.99 o 
  -1  17   6      899.01      813.66     50.41 o 
   1  17   6      253.46      244.31     36.89 o 
   3  17   6        3.45       29.89     25.08 o 
   5  17   6        2.32        7.05     43.71 o 
   7  17   6        0.01      -41.47     42.37 o 
   9  17   6       11.22       15.42     37.12 o 
  -6  18   6        3.71       46.09     27.06 o 
  -4  18   6       61.61       86.72     32.68 o 
  -2  18   6      943.27      967.49     55.58 o 
   0  18   6      990.22      999.98     56.64 o 
   2  18   6       12.90       20.29     28.45 o 
   4  18   6      276.84      327.30     47.95 o 
   6  18   6      149.39      129.14     46.88 o 
  -3  19   6      176.68      188.94     36.58 o 
  -1  19   6       30.55       44.28     30.18 o 
   1  19   6      204.23      234.00     34.81 o 
   3  19   6      247.87      318.92     49.40 o 
   0   1   7       17.90       52.49      5.98 o 
  -1   2   7     1411.91     1583.59     26.78 o 
   1   2   7     1008.93      922.49     19.83 o 
  -2   3   7      629.52      673.74     21.89 o 
   0   3   7    18611.56    18676.79     96.93 o 
   2   3   7       37.98       41.95     11.89 o 
  -3   4   7    13037.90    11997.77    151.66 o 
  -1   4   7    18956.85    18276.58    104.32 o 
   1   4   7     6191.23     6329.85     53.20 o 
   3   4   7     7893.85     7976.31     52.10 o 
  -4   5   7     1052.57     1141.04     37.29 o 
  -2   5   7     5811.88     6028.50     69.01 o 
   0   5   7      834.41      628.11     21.31 o 
   2   5   7     3677.42     4509.84     67.04 o 
   4   5   7     2043.05     1954.88     37.66 o 
  -5   6   7     3017.78     2559.47     59.24 o 
  -3   6   7      325.07      421.89     18.53 o 
  -1   6   7      406.61      464.52     20.59 o 
   1   6   7     7068.24     6736.76     55.03 o 
   3   6   7       39.08       21.73      6.65 o 
   5   6   7     6022.41     6976.44     85.73 o 
  -6   7   7     4745.15     5254.48     91.45 o 
  -4   7   7      423.36      316.22     43.11 o 
  -2   7   7    18912.01    20522.38    278.95 o 
   0   7   7     7991.39     8110.09     71.03 o 
   2   7   7       88.95      155.17     10.84 o 
   4   7   7     7348.97     8156.90    117.19 o 
   6   7   7      717.40      710.28     29.55 o 
  -7   8   7      186.48      220.79     22.81 o 
  -5   8   7     1753.26     1781.45     87.88 o 
  -3   8   7       95.31      137.40     22.45 o 
  -1   8   7     3583.51     3601.59     65.85 o 
   1   8   7       49.06       19.75      8.50 o 
   3   8   7     9559.53     8883.73     86.57 o 
   5   8   7      728.91      793.20     23.34 o 
   7   8   7       72.94      103.40     14.47 o 
  -8   9   7     1479.22     1506.58     53.39 o 
  -6   9   7     6835.37     6814.34     91.72 o 
  -4   9   7     2116.15     2081.06     55.13 o 
  -2   9   7    17152.96    17012.51    135.21 o 
   0   9   7     3010.33     2941.33     40.14 o 
   2   9   7        3.14        7.25      9.24 o 
   4   9   7     3810.77     3992.78     53.34 o 
   6   9   7      496.00      465.49     26.64 o 
   8   9   7      137.85       74.29     17.56 o 
  -9  10   7      438.26      481.42     35.42 o 
  -7  10   7     2039.96     2042.00     54.62 o 
  -5  10   7     1743.96     1791.04     42.87 o 
  -3  10   7      128.58      120.81      9.78 o 
  -1  10   7      393.30      355.60     17.60 o 
   1  10   7      206.44      222.47     17.89 o 
   3  10   7     4706.86     4171.00     72.32 o 
   5  10   7        0.01        3.53      9.08 o 
   7  10   7     2328.88     2394.05     61.74 o 
   9  10   7       24.30        5.02     20.44 o 
 -10  11   7      928.55      836.64     41.52 o 
  -8  11   7     2002.90     2060.34     58.41 o 
  -6  11   7     5113.38     4869.18     83.02 o 
  -4  11   7      402.93      363.05     21.66 o 
  -2  11   7       14.49       -1.48      9.80 o 
   0  11   7       56.75        9.08     16.04 o 
   2  11   7      247.56      226.78     27.43 o 
   4  11   7      404.21      456.32     39.80 o 
   6  11   7    11037.63    11091.17    131.42 o 
   8  11   7     2236.65     2352.26     64.45 o 
  10  11   7      271.99      261.20     30.24 o 
 -11  12   7       77.21      148.70     27.50 o 
  -9  12   7       11.25       35.06     15.94 o 
  -7  12   7      104.17      135.93     23.56 o 
  -5  12   7       25.26       29.15     18.58 o 
  -3  12   7        6.87       -2.59     17.50 o 
  -1  12   7     1307.79     1317.82     49.02 o 
   1  12   7     1142.98     1026.54     44.21 o 
   3  12   7     2863.30     2975.65     92.39 o 
   5  12   7      788.87      736.97     57.67 o 
   7  12   7       73.15       86.71     20.20 o 
   9  12   7       53.95       41.89     24.27 o 
  11  12   7       27.88       49.55     19.97 o 
 -12  13   7      114.95      131.33     33.62 o 
 -10  13   7        4.31       27.27     25.51 o 
  -8  13   7      319.65      304.99     27.17 o 
  -6  13   7       52.66       94.29     20.23 o 
  -4  13   7     1285.99     1366.80     53.56 o 
  -2  13   7        2.54      -18.70     18.70 o 
   0  13   7     1277.29     1268.36     51.01 o 
   2  13   7     5239.96     5194.81     99.85 o 
   4  13   7     1049.32     1126.62     61.33 o 
   6  13   7        0.98       27.02     22.69 o 
   8  13   7     1570.47     1492.25     55.91 o 
  10  13   7      305.12      256.08     28.28 o 
  12  13   7        3.73      -29.03     30.53 o 
 -13  14   7        3.73       54.19     32.40 o 
 -11  14   7      301.10      342.97     40.04 o 
  -9  14   7      121.37       98.14     25.45 o 
  -7  14   7      489.74      456.03     32.41 o 
  -5  14   7       37.22       25.38     17.84 o 
  -3  14   7      439.31      442.59     31.84 o 
  -1  14   7      501.66      533.31     36.49 o 
   1  14   7      995.91     1051.46     48.92 o 
   3  14   7      521.94      483.46     38.87 o 
   5  14   7        7.57       31.07     24.64 o 
   7  14   7       32.49      112.78     33.71 o 
   9  14   7       30.92       60.34     30.55 o 
  11  14   7       43.50      106.00     77.63 o 
  13  14   7      101.69       63.38     48.18 o 
 -10  15   7      233.85      274.06     46.28 o 
  -8  15   7       12.99       14.93     21.39 o 
  -6  15   7        1.70       19.61     18.13 o 
  -4  15   7      390.80      405.08     31.65 o 
  -2  15   7      969.97     1043.56     51.57 o 
   0  15   7       31.33       45.86     20.22 o 
   2  15   7      734.39      725.35     43.42 o 
   4  15   7      703.17      646.50     56.24 o 
   6  15   7      424.82      425.52     60.97 o 
   8  15   7      783.55      731.82     90.24 o 
  10  15   7      243.91      240.15     42.41 o 
  -9  16   7        0.47       10.10     25.16 o 
  -7  16   7       72.34       87.56     25.76 o 
  -5  16   7     1187.16     1172.65     51.90 o 
  -3  16   7       47.30       71.28     24.31 o 
  -1  16   7      156.54      132.51     39.40 o 
   1  16   7        9.63       -5.72     26.94 o 
   3  16   7       21.29      -32.08     32.68 o 
   5  16   7       37.11      -30.81     39.34 o 
   7  16   7       21.76      -40.65     42.09 o 
   9  16   7        1.12       82.85     79.38 o 
  -8  17   7      190.29      242.29     33.37 o 
  -6  17   7      229.25      208.03     30.36 o 
  -4  17   7      114.71      138.89     38.44 o 
  -2  17   7     2490.44     2494.09     83.58 o 
   0  17   7       13.43       25.76     32.60 o 
   2  17   7      308.84      272.54     42.53 o 
   4  17   7        0.22      -14.99     30.80 o 
   6  17   7        5.36       59.95     40.13 o 
   8  17   7       82.52      134.54     45.21 o 
  -5  18   7      450.37      498.66     50.73 o 
  -3  18   7       56.76       49.78     56.61 o 
  -1  18   7       51.82       82.94     24.09 o 
   1  18   7      145.85      170.01     39.29 o 
   3  18   7      180.49      212.04     44.85 o 
   5  18   7       39.14       94.41     38.00 o 
  -2  19   7       26.65       65.42     31.01 o 
   0  19   7      352.22      314.94     44.84 o 
   2  19   7      313.94      309.91     46.72 o 
   0   0   8    92643.23    88209.13    819.33 o 
   1   1   8     2421.87     2494.96     24.81 o 
   0   2   8    16333.92    15350.88     65.05 o 
   2   2   8    52344.86    53190.30    169.32 o 
  -1   3   8     6760.30     6191.08     48.82 o 
   1   3   8     4677.34     4656.70     58.56 o 
   3   3   8     7020.11     7379.71     75.93 o 
  -2   4   8     1184.73      995.19     32.61 o 
   0   4   8     3985.03     4091.06     47.51 o 
   2   4   8    10003.08     9886.39     91.89 o 
   4   4   8    13528.86    12668.48    132.60 o 
  -3   5   8     2219.42     1979.41     39.97 o 
  -1   5   8     1370.25     1457.73     33.29 o 
   1   5   8      294.18      275.75     13.44 o 
   3   5   8    34951.92    36357.59    116.64 o 
   5   5   8      536.36      584.30     26.75 o 
  -4   6   8     4485.06     5019.86    111.49 o 
  -2   6   8      275.72      235.42     17.03 o 
   0   6   8    37467.65    37554.52    133.13 o 
   2   6   8      141.18      242.81     12.60 o 
   4   6   8      143.40       97.13      7.52 o 
   6   6   8      588.49      502.03     27.43 o 
  -5   7   8      813.92      603.21     30.76 o 
  -3   7   8    13205.18    13060.19    202.20 o 
  -1   7   8    21974.03    23808.61    162.43 o 
   1   7   8     2238.64     2284.74     35.22 o 
   3   7   8     3962.80     3807.36     49.16 o 
   5   7   8     3441.77     3618.01     59.50 o 
   7   7   8      444.56      422.73     28.19 o 
  -6   8   8      635.73      661.97     33.56 o 
  -4   8   8      376.08      405.64     32.72 o 
  -2   8   8        0.22      -12.04     12.64 o 
   0   8   8      529.08      503.19     16.47 o 
   2   8   8       53.06       59.79      9.02 o 
   4   8   8       18.48       41.16     10.37 o 
   6   8   8       19.35        4.53     11.02 o 
   8   8   8       20.65       30.12     13.95 o 
  -7   9   8     1098.51     1103.18     44.70 o 
  -5   9   8     4698.97     4635.23    105.30 o 
  -3   9   8     6800.75     6619.33     82.51 o 
  -1   9   8     1672.68     1593.67     35.10 o 
   1   9   8     4506.22     4964.23     57.44 o 
   3   9   8     1631.04     1738.75     37.69 o 
   5   9   8      236.99      251.06     20.15 o 
   7   9   8      442.69      457.50     40.33 o 
   9   9   8      509.06      499.23     34.38 o 
  -8  10   8      614.84      630.45     37.37 o 
  -6  10   8      457.46      537.45     32.31 o 
  -4  10   8      921.83      966.26     29.87 o 
  -2  10   8     5786.90     5884.32     68.31 o 
   0  10   8      567.49      533.93     22.93 o 
   2  10   8      214.85      235.65     32.49 o 
   4  10   8     5556.32     5443.80     74.19 o 
   6  10   8      621.60      588.21     31.95 o 
   8  10   8     2310.25     2282.85     69.21 o 
  10  10   8       17.84        2.44     19.09 o 
  -9  11   8     1428.91     1361.39     54.96 o 
  -7  11   8     3702.18     3656.54     87.55 o 
  -5  11   8       41.00       80.99     19.43 o 
  -3  11   8       13.59       28.05      9.68 o 
  -1  11   8       63.82       84.37     12.20 o 
   1  11   8      341.28      399.33     29.85 o 
   3  11   8        8.59       -0.89     17.42 o 
   5  11   8      283.54      338.21     33.64 o 
   7  11   8     1214.58     1186.54     50.30 o 
   9  11   8       41.81       49.60     18.37 o 
  11  11   8       10.91       32.33     22.52 o 
 -10  12   8        1.27        2.93     32.20 o 
  -8  12   8     1154.07     1198.40     56.55 o 
  -6  12   8      173.28      223.99     25.79 o 
  -4  12   8      430.60      450.46     32.55 o 
  -2  12   8     2462.90     2400.86     66.91 o 
   0  12   8     1549.47     1445.17     50.61 o 
   2  12   8     7018.22     7066.19    145.20 o 
   4  12   8     1679.58     1643.18     71.41 o 
   6  12   8        1.66       21.01     21.98 o 
   8  12   8      458.18      496.44     34.14 o 
  10  12   8      259.05      265.83     27.65 o 
  12  12   8      275.85      351.07     44.43 o 
 -11  13   8      659.39      610.00     47.00 o 
  -9  13   8        6.51        2.90     23.85 o 
  -7  13   8      107.16      127.06     23.10 o 
  -5  13   8        0.38       18.73     20.03 o 
  -3  13   8      546.73      519.68     32.43 o 
  -1  13   8      219.71      156.48     22.81 o 
   1  13   8     1243.50     1195.17     56.48 o 
   3  13   8      161.47       93.30     24.01 o 
   5  13   8      128.65      113.07     26.76 o 
   7  13   8      992.69      925.87     52.42 o 
   9  13   8      357.70      388.63     37.22 o 
  11  13   8        0.00       55.49     30.59 o 
  13  13   8       51.70       31.86     42.68 o 
 -12  14   8      205.23      296.87     53.21 o 
 -10  14   8       12.56       -3.87     26.50 o 
  -8  14   8       40.60       55.89     31.46 o 
  -6  14   8     1200.17     1276.28     51.25 o 
  -4  14   8      654.46      625.53     36.90 o 
  -2  14   8     2762.45     2675.13     68.93 o 
   0  14   8     2148.98     2000.08     66.38 o 
   2  14   8        0.56      -21.85     21.85 o 
   4  14   8       38.98       52.82     28.30 o 
   6  14   8       17.76       57.98     26.84 o 
   8  14   8      120.24      177.34     52.15 o 
  10  14   8      730.55      753.89     77.17 o 
  12  14   8        0.78       68.28     47.61 o 
 -11  15   8       88.53       51.68     42.69 o 
  -9  15   8        1.64      -23.65     23.65 o 
  -7  15   8      915.55      916.91     52.08 o 
  -5  15   8      211.98      258.56     28.03 o 
  -3  15   8      405.38      421.11     32.38 o 
  -1  15   8      542.91      599.85     40.85 o 
   1  15   8        1.00      -14.63     20.39 o 
   3  15   8       90.67      115.20     27.14 o 
   5  15   8       13.11      -34.25     34.25 o 
   7  15   8      483.64      477.59    116.65 o 
   9  15   8      139.21       86.32     29.95 o 
  11  15   8        0.11        8.87     39.85 o 
 -10  16   8      172.93      283.43     73.60 o 
  -8  16   8      110.14      126.66     32.55 o 
  -6  16   8      112.90       53.61     21.67 o 
  -4  16   8       68.20       66.59     21.87 o 
  -2  16   8     1058.77     1283.80     60.15 o 
   0  16   8       40.84       74.17     24.74 o 
   2  16   8       25.04       13.31     36.72 o 
   4  16   8      103.46      125.12     58.89 o 
   6  16   8       26.35       58.80     39.70 o 
   8  16   8        7.19       47.83     38.54 o 
  10  16   8      444.59      503.77     57.56 o 
  -7  17   8        2.11       25.10     28.36 o 
  -5  17   8      216.76      166.15     28.66 o 
  -3  17   8       51.84       85.68     27.17 o 
  -1  17   8       17.50       -0.06     25.16 o 
   1  17   8       27.23       28.29     32.82 o 
   3  17   8      147.06      167.53     40.63 o 
   5  17   8       99.42      161.14     60.34 o 
   7  17   8       54.82      157.35     53.29 o 
  -6  18   8      479.41      653.66    132.90 o 
  -4  18   8       91.60       63.25     35.07 o 
  -2  18   8      339.11      375.98     42.46 o 
   0  18   8       46.45       65.54     32.77 o 
   2  18   8      352.52      395.33     51.94 o 
   4  18   8      134.07      214.46     42.99 o 
   6  18   8      190.94      171.54     44.15 o 
  -1  19   8      462.53      466.73     48.69 o 
   1  19   8        6.59       46.02     34.33 o 
   0   1   9     6287.10     6103.97     55.88 o 
  -1   2   9     2209.51     3064.63     35.45 o 
   1   2   9     2711.82     2638.04     28.80 o 
  -2   3   9     4189.47     5041.37     51.96 o 
   0   3   9      462.13      608.41     18.50 o 
   2   3   9     8431.13     8397.90     73.40 o 
  -3   4   9     9976.37     9242.29    133.92 o 
  -1   4   9     1236.66     1172.36     24.38 o 
   1   4   9      836.22      725.84     27.57 o 
   3   4   9    10410.24    10165.74    101.75 o 
  -4   5   9     7415.13     7533.54    155.20 o 
  -2   5   9     3037.37     3095.94     81.87 o 
   0   5   9    17166.60    17593.08    121.35 o 
   2   5   9     8078.83     9333.10     75.31 o 
   4   5   9       55.15       34.05      7.04 o 
  -5   6   9       86.56       39.11     14.05 o 
  -3   6   9     2792.48     3062.11     54.72 o 
  -1   6   9    10101.80    10687.97     96.39 o 
   1   6   9     2247.16     2098.84     27.06 o 
   3   6   9     1652.02     1504.08     29.68 o 
   5   6   9     3517.12     3747.16     63.30 o 
  -6   7   9      875.87      863.73     35.15 o 
  -4   7   9      350.58      341.43     29.83 o 
  -2   7   9    15928.02    16339.03    148.64 o 
   0   7   9      818.50     1004.12     24.58 o 
   2   7   9     6114.53     7048.14     81.26 o 
   4   7   9     1471.04     1277.33     33.92 o 
   6   7   9       68.00       65.86     12.42 o 
  -7   8   9      342.61      373.52     26.42 o 
  -5   8   9       67.88      112.85     20.59 o 
  -3   8   9      124.11      105.65     15.70 o 
  -1   8   9       90.92       89.78     14.95 o 
   1   8   9     5754.89     6131.40     65.37 o 
   3   8   9       46.58       65.49      9.77 o 
   5   8   9     7211.99     7319.70    102.61 o 
   7   8   9       27.16        0.65     20.11 o 
  -8   9   9       53.04       28.90     17.59 o 
  -6   9   9        3.92        1.35     25.17 o 
  -4   9   9      891.37      962.86     28.86 o 
  -2   9   9      995.43     1157.15     38.28 o 
   0   9   9     8887.57     9150.34    100.92 o 
   2   9   9     3569.66     3879.42     48.38 o 
   4   9   9     2019.43     1892.35     45.56 o 
   6   9   9      576.22      605.30     51.65 o 
   8   9   9      805.89      866.33     45.91 o 
  -9  10   9     1146.85     1228.73     52.25 o 
  -7  10   9      620.31      565.65     34.17 o 
  -5  10   9      586.81      601.15     43.46 o 
  -3  10   9     4862.43     4947.69     76.92 o 
  -1  10   9     3726.36     3748.16     51.61 o 
   1  10   9     2794.80     2640.62     45.83 o 
   3  10   9     2160.62     2327.77     44.23 o 
   5  10   9     1817.90     1909.84     57.53 o 
   7  10   9      283.30      286.51     25.98 o 
   9  10   9      195.35      323.83     30.87 o 
 -10  11   9        0.03       -1.30     29.66 o 
  -8  11   9       31.89       67.29     19.26 o 
  -6  11   9       69.49       93.96     19.23 o 
  -4  11   9      134.50      174.13     16.14 o 
  -2  11   9      373.37      316.08     17.38 o 
   0  11   9      432.04      402.10     35.52 o 
   2  11   9     5741.39     5412.96     74.19 o 
   4  11   9      482.56      574.61     85.05 o 
   6  11   9      233.75      234.54     29.01 o 
   8  11   9     2151.57     2253.77     63.84 o 
  10  11   9      677.19      663.90     43.38 o 
 -11  12   9      175.38      192.98     70.09 o 
  -9  12   9      686.80      651.08     52.10 o 
  -7  12   9     2818.32     2880.88     84.28 o 
  -5  12   9      776.72      757.23     45.01 o 
  -3  12   9     1856.33     1804.55     58.41 o 
  -1  12   9     2933.59     2919.22     79.37 o 
   1  12   9      431.88      462.24     35.28 o 
   3  12   9      495.58      474.09     43.47 o 
   5  12   9     1205.96     1306.72     66.40 o 
   7  12   9     2529.19     2592.56     68.58 o 
   9  12   9      343.04      370.33     30.56 o 
  11  12   9       22.49       52.97     26.75 o 
 -12  13   9      296.41      270.61     44.56 o 
 -10  13   9      283.94      301.07     57.99 o 
  -8  13   9      332.75      325.29     35.04 o 
  -6  13   9      262.17      287.58     34.09 o 
  -4  13   9      512.88      508.54     40.64 o 
  -2  13   9     2034.91     2116.42     72.75 o 
   0  13   9      163.82      162.13     30.66 o 
   2  13   9     5380.66     5416.23    133.74 o 
   4  13   9      251.44      301.14     33.47 o 
   6  13   9     2106.54     1969.73     83.21 o 
   8  13   9       44.21       51.43     23.15 o 
  10  13   9       90.04       76.94     23.98 o 
  12  13   9       40.16      101.62     34.74 o 
 -11  14   9       42.16      -11.44     31.67 o 
  -9  14   9       99.38      118.46     30.47 o 
  -7  14   9      840.33      897.14     47.58 o 
  -5  14   9     1198.51     1253.76     54.38 o 
  -3  14   9        0.19       37.92     20.94 o 
  -1  14   9      932.16     1015.12     47.93 o 
   1  14   9     1630.67     1715.91     68.98 o 
   3  14   9      448.40      462.27     39.66 o 
   5  14   9      898.18      852.80     58.54 o 
   7  14   9      105.65      125.05     30.42 o 
   9  14   9       59.39       54.19     35.44 o 
  11  14   9      739.45      777.47     87.43 o 
 -10  15   9       77.51       56.99     32.03 o 
  -8  15   9       88.80       87.53     29.12 o 
  -6  15   9       45.43       51.86     22.08 o 
  -4  15   9       46.53       23.69     21.19 o 
  -2  15   9     2467.78     2724.81     71.34 o 
   0  15   9       83.77       83.90     29.34 o 
   2  15   9      787.04      854.25     52.43 o 
   4  15   9      343.41      281.11     32.55 o 
   6  15   9      363.05      280.88     50.90 o 
   8  15   9      283.70      271.75     72.56 o 
  10  15   9       47.51       40.28     29.30 o 
  -9  16   9      279.94      285.72     46.26 o 
  -7  16   9       22.36       28.39     23.84 o 
  -5  16   9       41.16       29.78     25.01 o 
  -3  16   9      127.19      170.05     26.89 o 
  -1  16   9      118.90      135.73     30.32 o 
   1  16   9      293.38      370.10     38.93 o 
   3  16   9        0.34       59.21     46.28 o 
   5  16   9      115.38      153.48     38.33 o 
   7  16   9      352.00      299.02     55.59 o 
   9  16   9       76.34       77.31     88.01 o 
  -8  17   9       17.72       21.32     33.03 o 
  -6  17   9       22.18       55.19     28.33 o 
  -4  17   9       21.36       21.72     22.25 o 
  -2  17   9        6.01       26.29     28.09 o 
   0  17   9      164.69      189.40     41.59 o 
   2  17   9        6.33       41.00     32.87 o 
   4  17   9       96.35       73.78     37.16 o 
   6  17   9       90.14      193.81     41.49 o 
   8  17   9      451.50      503.55     72.87 o 
  -5  18   9      440.24      457.82     88.47 o 
  -3  18   9       52.89       86.23     31.06 o 
  -1  18   9      152.21      135.49     31.30 o 
   1  18   9        0.17        3.93     38.79 o 
   3  18   9        0.13       24.00     29.42 o 
   5  18   9       88.12      137.33     43.33 o 
   1   1  10        7.31       26.00      6.09 o 
   0   2  10        7.25       49.64      6.22 o 
   2   2  10     8900.36     9501.26     77.71 o 
  -1   3  10     1890.04     1686.72     37.08 o 
   1   3  10       97.18       61.47     11.29 o 
   3   3  10    26549.99    25109.72    132.61 o 
  -2   4  10     1539.82     1552.89     33.85 o 
   0   4  10       27.44       16.05     10.04 o 
   2   4  10      628.93      574.30     23.21 o 
   4   4  10     5995.40     6051.47     74.95 o 
  -3   5  10     4333.44     4555.35    102.86 o 
  -1   5  10    18086.76    18184.84    225.06 o 
   1   5  10    31181.15    32105.87    154.84 o 
   3   5  10     8090.43     9311.11     93.51 o 
   5   5  10       34.29       90.07     13.03 o 
  -4   6  10      942.96      979.96     32.67 o 
  -2   6  10     4728.81     5045.95     74.90 o 
   0   6  10     6838.47     6748.71     53.34 o 
   2   6  10     2467.48     2776.98     43.16 o 
   4   6  10        0.13       -1.58      5.88 o 
   6   6  10      880.18      962.35     55.66 o 
  -5   7  10     2605.99     2539.22     54.83 o 
  -3   7  10      458.46      492.81     26.92 o 
  -1   7  10     7431.46     7471.03     96.64 o 
   1   7  10     8711.20     8291.13     70.33 o 
   3   7  10     3858.69     3803.63     60.76 o 
   5   7  10        0.02       14.62      9.68 o 
   7   7  10      558.68      493.86     27.16 o 
  -6   8  10      160.69      135.05     24.89 o 
  -4   8  10     2284.14     2198.80     79.10 o 
  -2   8  10     4175.51     4156.08     73.52 o 
   0   8  10      144.94      164.53     14.95 o 
   2   8  10       70.19       71.19     12.38 o 
   4   8  10      350.53      369.16     22.14 o 
   6   8  10     6074.87     5926.14     72.30 o 
   8   8  10      626.55      668.00     51.50 o 
  -7   9  10       10.01       39.60     23.26 o 
  -5   9  10      112.96      137.58     22.51 o 
  -3   9  10     1852.61     1694.15     47.62 o 
  -1   9  10      315.45      246.88     21.42 o 
   1   9  10       79.97       37.25     12.36 o 
   3   9  10     3394.00     3044.39     46.80 o 
   5   9  10      616.84      618.43     33.40 o 
   7   9  10        0.68        6.69     16.38 o 
   9   9  10      753.08      755.97     40.84 o 
  -8  10  10      117.36      134.81     23.33 o 
  -6  10  10     5726.93     5829.92    125.94 o 
  -4  10  10     1562.80     1539.18     50.83 o 
  -2  10  10      677.48      662.44     37.96 o 
   0  10  10      801.64      825.99     28.37 o 
   2  10  10     1718.21     1731.42     37.15 o 
   4  10  10      195.83      252.51     18.43 o 
   6  10  10     2517.78     2551.97     69.12 o 
   8  10  10      652.71      734.81     36.99 o 
  10  10  10      528.86      479.87     36.12 o 
  -9  11  10     2235.72     2184.81     69.05 o 
  -7  11  10      626.38      584.07     35.18 o 
  -5  11  10      161.08      148.04     18.61 o 
  -3  11  10     3221.20     3165.59     97.56 o 
  -1  11  10     2479.74     2295.27     45.95 o 
   1  11  10     2079.21     1987.59     39.40 o 
   3  11  10      844.60      819.15     54.04 o 
   5  11  10       88.80       30.08     41.18 o 
   7  11  10      501.24      377.20     31.09 o 
   9  11  10      322.30      393.66     31.05 o 
  11  11  10       16.87       58.22     93.29 o 
 -10  12  10        5.14      -11.79     27.24 o 
  -8  12  10      568.91      632.32     51.97 o 
  -6  12  10     1110.87     1081.75     53.41 o 
  -4  12  10      398.45      453.17     34.07 o 
  -2  12  10      545.29      532.60     39.42 o 
   0  12  10       21.10       -5.65     20.50 o 
   2  12  10     1142.05     1122.54     48.67 o 
   4  12  10      196.57      244.88     51.82 o 
   6  12  10      185.52      152.49     46.03 o 
   8  12  10       16.75       25.97     21.43 o 
  10  12  10       49.03       34.73     27.08 o 
  12  12  10      120.73      139.04     35.01 o 
 -11  13  10      134.95      174.76     41.45 o 
  -9  13  10       47.16       51.24     21.95 o 
  -7  13  10      882.56      959.85     53.40 o 
  -5  13  10      625.30      607.46     43.84 o 
  -3  13  10      161.47      165.59     24.59 o 
  -1  13  10       23.73        1.18     21.39 o 
   1  13  10     2253.59     2217.87     71.10 o 
   3  13  10     3617.84     3415.22    109.59 o 
   5  13  10       42.39       43.50     24.11 o 
   7  13  10      122.39      120.38     35.09 o 
   9  13  10        4.13       22.94     25.42 o 
  11  13  10       14.97       12.31     29.43 o 
  13  13  10        1.36       24.03     32.56 o 
 -12  14  10        0.22       10.25     29.43 o 
 -10  14  10        0.54       22.81     32.56 o 
  -8  14  10       12.88      -10.58     23.37 o 
  -6  14  10      460.23      456.27     39.75 o 
  -4  14  10      725.19      851.46     54.96 o 
  -2  14  10       39.68       35.50     21.23 o 
   0  14  10       57.35       47.76     21.25 o 
   2  14  10       99.92       65.17     26.14 o 
   4  14  10      328.00      277.74     50.17 o 
   6  14  10      581.84      530.22     70.27 o 
   8  14  10       12.63       60.19     21.68 o 
  10  14  10       80.88       70.63     31.59 o 
  12  14  10      607.44      881.17    151.21 o 
 -11  15  10       13.24        4.85     35.44 o 
  -9  15  10      181.26      264.79     44.71 o 
  -7  15  10     2369.97     2480.87     79.13 o 
  -5  15  10      161.93      160.24     26.59 o 
  -3  15  10      383.89      442.17     33.35 o 
  -1  15  10     1421.01     1469.46     59.03 o 
   1  15  10       51.28       25.52     23.54 o 
   3  15  10      665.53      566.36     45.85 o 
   5  15  10      157.42       95.96     25.54 o 
   7  15  10      232.45      135.11     43.31 o 
   9  15  10      544.41      699.56     63.26 o 
  11  15  10      165.58      237.28     55.68 o 
  -8  16  10       67.31       64.85     30.41 o 
  -6  16  10        1.98        4.04     22.87 o 
  -4  16  10      759.32      643.96     56.01 o 
  -2  16  10       10.00       32.88     24.30 o 
   0  16  10      806.99      780.75     56.55 o 
   2  16  10       69.95       66.71     30.91 o 
   4  16  10        2.59       36.75     30.33 o 
   6  16  10       99.54      133.57     34.96 o 
   8  16  10      599.86      738.65    123.51 o 
  -7  17  10       67.45       49.89     25.34 o 
  -5  17  10      319.21      324.98     39.15 o 
  -3  17  10      145.47      156.32     36.36 o 
  -1  17  10       82.98      116.17     35.85 o 
   1  17  10       16.59       67.14     34.62 o 
   3  17  10        7.82       43.31     34.32 o 
   5  17  10        3.55       84.90     35.47 o 
   7  17  10      270.20      344.52     48.51 o 
  -4  18  10        4.80       81.44     37.18 o 
  -2  18  10      219.04      252.39     38.78 o 
   0  18  10        4.16      100.08     36.07 o 
   2  18  10      615.77      632.45     61.91 o 
   4  18  10       37.15       73.16     39.07 o 
   0   1  11     8296.74     9487.40     59.57 o 
  -1   2  11     2244.28     2441.69     34.26 o 
   1   2  11      578.52      501.35     15.79 o 
  -2   3  11     2378.15     2409.04     41.95 o 
   0   3  11      365.20      287.27     17.59 o 
   2   3  11    15277.53    16537.36    119.30 o 
  -3   4  11       20.09        2.90     11.02 o 
  -1   4  11     2192.44     2120.33     52.36 o 
   1   4  11      163.85      265.38     17.21 o 
   3   4  11     6569.04     6714.02     78.04 o 
  -4   5  11     5125.75     5347.20     80.06 o 
  -2   5  11     2501.89     2816.83     51.91 o 
   0   5  11     2697.12     2355.65     59.39 o 
   2   5  11    21244.83    22508.79    198.67 o 
   4   5  11     9600.54     9807.13     71.89 o 
  -5   6  11     3492.39     3735.53     66.63 o 
  -3   6  11     2072.83     2479.39     56.75 o 
  -1   6  11     1180.54     1201.32     49.81 o 
   1   6  11    12209.19    12533.23    101.96 o 
   3   6  11      539.72      645.07     29.03 o 
   5   6  11      207.77      232.98     12.04 o 
  -6   7  11     1215.10     1351.10     40.80 o 
  -4   7  11     4856.31     4853.12     60.77 o 
  -2   7  11     1931.66     2282.28     54.50 o 
   0   7  11     2506.93     2413.10     38.50 o 
   2   7  11      169.62      192.23     13.31 o 
   4   7  11     6510.21     6468.65     63.97 o 
   6   7  11      709.71      717.78     29.82 o 
  -7   8  11      810.05      774.04     35.94 o 
  -5   8  11      215.15      193.81     22.54 o 
  -3   8  11       34.78       14.16     11.78 o 
  -1   8  11      750.49      719.78     31.17 o 
   1   8  11      920.47      909.53     19.90 o 
   3   8  11      102.22       81.56     12.74 o 
   5   8  11     4682.77     4769.59     80.00 o 
   7   8  11       64.84       77.06     34.05 o 
  -8   9  11     1357.17     1352.50     61.96 o 
  -6   9  11    10907.87    11430.16    167.74 o 
  -4   9  11      431.26      410.27     20.95 o 
  -2   9  11        1.85        7.77     12.83 o 
   0   9  11      146.91      104.28      9.84 o 
   2   9  11     2210.23     2291.50     39.95 o 
   4   9  11      363.49      406.69     23.24 o 
   6   9  11     4648.21     4650.19     93.98 o 
   8   9  11     1328.52     1251.34     58.54 o 
  -9  10  11     2149.06     2086.66     67.18 o 
  -7  10  11     2601.96     2637.03     87.10 o 
  -5  10  11      127.79      161.04     25.23 o 
  -3  10  11     8204.78     8224.85    101.26 o 
  -1  10  11       14.35       -5.58     14.98 o 
   1  10  11     3072.89     3069.26     49.00 o 
   3  10  11     1841.84     1822.01     42.20 o 
   5  10  11      162.35      217.29     41.85 o 
   7  10  11     1040.10      930.68     45.24 o 
   9  10  11      278.79      373.50     32.17 o 
 -10  11  11      217.98      235.05     35.64 o 
  -8  11  11       26.01        2.40     16.13 o 
  -6  11  11      272.06      336.56     36.79 o 
  -4  11  11      760.53      692.04     37.64 o 
  -2  11  11     2088.02     1959.59     67.42 o 
   0  11  11       64.56       59.03     21.55 o 
   2  11  11      602.02      639.31     37.93 o 
   4  11  11     3316.16     3159.41    101.32 o 
   6  11  11     3237.70     3339.45    109.35 o 
   8  11  11        3.04        9.39     22.93 o 
  10  11  11      196.82      140.11     27.21 o 
 -11  12  11        4.16      -57.30     69.57 o 
  -9  12  11      258.91      235.44     37.21 o 
  -7  12  11      388.80      379.89     41.12 o 
  -5  12  11     1785.56     1771.86     67.00 o 
  -3  12  11      351.55      386.67     34.69 o 
  -1  12  11      624.48      624.72     41.60 o 
   1  12  11     5315.69     5457.41    108.04 o 
   3  12  11     4463.10     4231.16    120.08 o 
   5  12  11      165.40      228.44     36.48 o 
   7  12  11      149.19      127.04     42.07 o 
   9  12  11      408.73      429.94     43.95 o 
  11  12  11       89.15      112.70     46.75 o 
 -12  13  11      187.83      262.44     46.89 o 
 -10  13  11      452.98      342.18     58.21 o 
  -8  13  11      643.11      701.86     47.02 o 
  -6  13  11      203.26      203.62     30.18 o 
  -4  13  11     1360.86     1392.54     56.03 o 
  -2  13  11      180.99      129.86     25.09 o 
   0  13  11      358.57      337.27     32.48 o 
   2  13  11      118.16      114.44     33.25 o 
   4  13  11      129.87      222.78     35.85 o 
   6  13  11      461.71      472.90     48.00 o 
   8  13  11        6.25       -0.05     23.59 o 
  10  13  11      176.86      199.23     31.18 o 
  12  13  11      129.53      149.87     37.74 o 
 -11  14  11       28.84       56.62     31.61 o 
  -9  14  11        0.00      -36.87     53.44 o 
  -7  14  11     1819.36     1656.10     70.98 o 
  -5  14  11      754.19      768.47     49.94 o 
  -3  14  11     1257.24     1377.82     56.87 o 
  -1  14  11     1078.36     1010.81     57.40 o 
   1  14  11      150.45      171.98     28.25 o 
   3  14  11      326.69      351.49     36.19 o 
   5  14  11       23.39       33.94     22.55 o 
   7  14  11       53.47       75.19     27.66 o 
   9  14  11      611.96      632.51     49.69 o 
  11  14  11        0.81       40.38     36.12 o 
 -10  15  11        4.19      -10.09     57.53 o 
  -8  15  11      304.88      354.58     50.57 o 
  -6  15  11      317.39      252.85     37.90 o 
  -4  15  11      688.03      671.45     48.25 o 
  -2  15  11      293.34      303.77     59.35 o 
   0  15  11      279.64      335.73     45.89 o 
   2  15  11      563.88      545.10     45.34 o 
   4  15  11        1.19       12.57     25.18 o 
   6  15  11       96.13       96.62     26.57 o 
   8  15  11       55.86       68.41     61.89 o 
  10  15  11       12.79       77.64     46.03 o 
  -9  16  11      198.20      233.87     45.78 o 
  -7  16  11       30.13       24.84     25.11 o 
  -5  16  11      672.87      683.56     46.71 o 
  -3  16  11       16.23       63.64     27.36 o 
  -1  16  11       62.95      101.50     29.43 o 
   1  16  11      151.56      138.04     29.83 o 
   3  16  11       89.96      109.53     45.56 o 
   5  16  11        3.83        2.64     28.29 o 
   7  16  11        4.63       38.25     32.52 o 
   9  16  11       14.83      140.82     54.06 o 
  -6  17  11       18.90       30.51     26.41 o 
  -4  17  11       48.59       46.93     25.22 o 
  -2  17  11     1135.38     1155.57     66.91 o 
   0  17  11       30.98       20.27     29.57 o 
   2  17  11        4.42        8.01     53.66 o 
   4  17  11       80.48      117.83     53.27 o 
   6  17  11      140.43      208.03     41.27 o 
  -3  18  11       39.58       22.98     26.56 o 
  -1  18  11       50.03       60.09     29.32 o 
   1  18  11        0.16       29.35     35.68 o 
   3  18  11      169.03      216.21     45.54 o 
   0   0  12    28693.54    26873.75    216.14 o 
   1   1  12      921.62      784.60     17.45 o 
   0   2  12        1.63       58.23      8.67 o 
   2   2  12     4593.95     5018.17     48.68 o 
  -1   3  12     6206.97     7255.64     95.20 o 
   1   3  12    23326.18    23924.56    167.46 o 
   3   3  12     4378.01     4406.52     60.39 o 
  -2   4  12    26168.25    26734.28    143.34 o 
   0   4  12     4907.34     5144.10     74.89 o 
   2   4  12     1730.15     1589.30     43.19 o 
   4   4  12     2470.50     1949.72     33.46 o 
  -3   5  12    11384.96    11448.67    101.19 o 
  -1   5  12      202.23      140.82     25.51 o 
   1   5  12     2493.91     2688.19     53.33 o 
   3   5  12     1006.06     1216.68     31.20 o 
   5   5  12     2204.32     2400.46     79.17 o 
  -4   6  12     2890.39     2825.04     68.69 o 
  -2   6  12       75.26       63.63     24.30 o 
   0   6  12       12.61       24.56     12.48 o 
   2   6  12       26.77       35.73     11.27 o 
   4   6  12       95.66       75.46      7.84 o 
   6   6  12     8829.51     8614.71     92.85 o 
  -5   7  12     5407.45     5655.23     94.59 o 
  -3   7  12     5951.61     6874.26     92.61 o 
  -1   7  12      200.57      238.97     22.64 o 
   1   7  12     5681.78     6782.19     77.25 o 
   3   7  12      159.51      206.19     19.20 o 
   5   7  12       33.48       66.45      7.36 o 
   7   7  12       19.54       23.06     17.64 o 
  -6   8  12     1619.79     1418.59     66.69 o 
  -4   8  12     1005.36     1002.91     30.46 o 
  -2   8  12      294.61      313.11     26.59 o 
   0   8  12        6.20       10.28      9.52 o 
   2   8  12     1206.34     1155.02     43.57 o 
   4   8  12      467.48      532.71     26.01 o 
   6   8  12     2846.67     2709.13     52.22 o 
   8   8  12     5078.42     4840.78    107.61 o 
  -7   9  12        7.34       -1.23     20.47 o 
  -5   9  12     1463.39     1490.29     55.55 o 
  -3   9  12        0.10        3.87     11.87 o 
  -1   9  12        1.07       -9.62      9.62 o 
   1   9  12     2589.41     2593.90     49.49 o 
   3   9  12       16.57       25.91     14.34 o 
   5   9  12      610.96      615.66     40.09 o 
   7   9  12     2278.57     2429.31     66.69 o 
   9   9  12      395.31      519.54     56.28 o 
  -8  10  12     4598.41     4540.71    114.94 o 
  -6  10  12     2816.47     2836.46     80.05 o 
  -4  10  12       23.30       28.52     21.32 o 
  -2  10  12      443.51      425.49     27.45 o 
   0  10  12        3.65       18.46     11.76 o 
   2  10  12      129.09      112.09     15.94 o 
   4  10  12      345.75      409.67     24.92 o 
   6  10  12      418.98      386.18     42.60 o 
   8  10  12     1366.33     1409.22     56.25 o 
  10  10  12      100.13       91.74     30.64 o 
  -9  11  12     2247.20     2245.63     70.77 o 
  -7  11  12        1.21      -24.01     24.01 o 
  -5  11  12      545.48      554.76     39.17 o 
  -3  11  12      202.82      137.70     26.59 o 
  -1  11  12     2271.72     2173.27     65.93 o 
   1  11  12      164.76      164.18     36.06 o 
   3  11  12     3748.52     3885.24     84.34 o 
   5  11  12      106.55       91.73     25.88 o 
   7  11  12     5007.06     5082.50    138.60 o 
   9  11  12      241.17      383.21     39.25 o 
  11  11  12      468.88      553.06     68.22 o 
 -10  12  12       23.23       37.20     40.95 o 
  -8  12  12      172.77      173.97     34.04 o 
  -6  12  12     2270.95     2302.61     92.14 o 
  -4  12  12      768.43      733.86     41.14 o 
  -2  12  12      109.02      124.06     25.59 o 
   0  12  12      100.07      125.93     24.30 o 
   2  12  12      882.35      874.46     45.04 o 
   4  12  12      446.43      400.66     42.66 o 
   6  12  12      102.20       99.81     26.98 o 
   8  12  12     2569.49     2614.32     87.10 o 
  10  12  12      131.90      186.31     31.27 o 
  12  12  12      151.27      251.40     44.78 o 
 -11  13  12       49.64       77.26     82.86 o 
  -9  13  12      460.56      552.66     96.20 o 
  -7  13  12      651.40      701.06     50.94 o 
  -5  13  12      370.74      385.64     37.61 o 
  -3  13  12       17.88       33.57     24.15 o 
  -1  13  12        5.63      -23.29     23.29 o 
   1  13  12       46.28       50.18     24.84 o 
   3  13  12      739.49      705.51     56.14 o 
   5  13  12       61.78       68.98     27.57 o 
   7  13  12        8.46       23.66     29.82 o 
   9  13  12        4.32       18.88     51.08 o 
  11  13  12      662.11      710.35     64.80 o 
 -10  14  12       54.54      -36.77     36.77 o 
  -8  14  12      101.74      122.38     37.51 o 
  -6  14  12      410.46      374.48     37.14 o 
  -4  14  12     3345.47     3391.21     88.48 o 
  -2  14  12       33.20       21.15     21.23 o 
   0  14  12      963.38      879.79     50.84 o 
   2  14  12       14.91      -31.20     43.45 o 
   4  14  12     1553.81     1517.61     80.18 o 
   6  14  12      766.74      862.33     54.19 o 
   8  14  12       55.78      -19.23     24.95 o 
  10  14  12        1.45       30.13     30.25 o 
  -9  15  12       35.24       91.52     47.68 o 
  -7  15  12     1662.40     1727.92     75.25 o 
  -5  15  12       10.26       -2.88     23.75 o 
  -3  15  12        3.38       31.16     35.99 o 
  -1  15  12      714.93      686.06     47.57 o 
   1  15  12      665.32      609.93     53.69 o 
   3  15  12       50.79       46.53     26.73 o 
   5  15  12       20.13       37.03     23.53 o 
   7  15  12      156.09      214.55     40.18 o 
   9  15  12        0.28        4.14     30.77 o 
  -8  16  12      930.48      855.72     77.50 o 
  -6  16  12      345.11      398.31     37.56 o 
  -4  16  12       93.74      133.35     27.03 o 
  -2  16  12      468.34      475.82     35.61 o 
   0  16  12      140.82      157.73     32.05 o 
   2  16  12       26.47       30.91     24.23 o 
   4  16  12      712.73      810.58     66.81 o 
   6  16  12        6.99      -11.72     31.66 o 
   8  16  12        0.05      -17.29     35.59 o 
  -5  17  12       16.47        2.21     24.87 o 
  -3  17  12      644.40      730.92     48.18 o 
  -1  17  12        4.23       -7.77     28.14 o 
   1  17  12      364.13      403.02     50.87 o 
   3  17  12       19.25       32.85     34.83 o 
   5  17  12      214.83      249.38     46.80 o 
  -2  18  12      393.01      404.90     44.02 o 
   0  18  12       95.06      202.37     40.47 o 
   2  18  12      766.22      856.69     97.09 o 
   0   1  13    24006.88    25484.00    117.25 o 
  -1   2  13      918.13     1239.76     23.00 o 
   1   2  13     2751.24     2917.36     37.02 o 
  -2   3  13     7824.40     7812.46     96.95 o 
   0   3  13       27.45       11.39     11.97 o 
   2   3  13    14594.12    14201.75    214.03 o 
  -3   4  13    10372.42     9679.23     93.03 o 
  -1   4  13     4347.78     5359.97     59.64 o 
   1   4  13      255.13      303.88     20.71 o 
   3   4  13     1878.96     1657.91     39.60 o 
  -4   5  13      690.39      655.29     31.41 o 
  -2   5  13      329.70      382.54     27.77 o 
   0   5  13       86.56       21.45     14.05 o 
   2   5  13      218.62      212.90     16.29 o 
   4   5  13     4069.94     3928.85     46.44 o 
  -5   6  13     3945.54     3733.66     56.15 o 
  -3   6  13    11655.74    11422.25    121.70 o 
  -1   6  13      391.00      369.65     16.77 o 
   1   6  13      436.19      488.79     23.15 o 
   3   6  13     1158.65     1117.96     29.81 o 
   5   6  13     3266.55     3131.04     42.38 o 
  -6   7  13     5081.01     4899.00     76.49 o 
  -4   7  13        2.03       -4.70     14.62 o 
  -2   7  13      291.78      403.49     20.56 o 
   0   7  13      145.86      118.25     16.79 o 
   2   7  13      556.75      734.09     26.85 o 
   4   7  13     1983.20     1941.05     49.38 o 
   6   7  13     3660.20     3513.73     58.91 o 
  -7   8  13       52.66       53.58     20.18 o 
  -5   8  13     4560.44     4625.60     91.21 o 
  -3   8  13      294.79      296.60     24.02 o 
  -1   8  13      675.57      711.77     24.59 o 
   1   8  13     4708.72     5180.17     68.92 o 
   3   8  13      986.28      993.42     37.38 o 
   5   8  13     4657.65     4308.24     62.26 o 
   7   8  13     1376.05     1394.66     49.57 o 
  -8   9  13     1460.48     1401.93     62.58 o 
  -6   9  13     3793.23     3519.71     84.98 o 
  -4   9  13      625.34      620.12     26.26 o 
  -2   9  13      975.02      890.00     58.29 o 
   0   9  13      216.61      212.44     12.25 o 
   2   9  13     1115.55     1244.20     48.04 o 
   4   9  13      181.81      175.94     29.15 o 
   6   9  13     1208.18     1239.44     40.39 o 
   8   9  13      480.47      539.30     35.76 o 
  -9  10  13     4904.34     4870.48    189.55 o 
  -7  10  13     1088.42     1052.58     57.62 o 
  -5  10  13       27.29       56.37     20.63 o 
  -3  10  13      114.66       94.68     23.02 o 
  -1  10  13     2768.21     2748.69     57.05 o 
   1  10  13      498.98      657.72     39.52 o 
   3  10  13        3.71      -13.11     15.74 o 
   5  10  13       21.83       -7.19     20.42 o 
   7  10  13     3411.69     3308.98    112.65 o 
   9  10  13     1577.79     1598.64     83.70 o 
 -10  11  13     1475.81     1427.20    104.97 o 
  -8  11  13     2030.35     2069.79     81.76 o 
  -6  11  13      213.96      203.34     26.60 o 
  -4  11  13     1004.85     1021.56     45.49 o 
  -2  11  13      241.13      289.69     32.78 o 
   0  11  13      433.20      449.34     34.75 o 
   2  11  13     1035.49     1039.18     47.22 o 
   4  11  13       41.68       68.22     45.56 o 
   6  11  13      720.78      636.16     45.28 o 
   8  11  13      299.24      339.65     43.96 o 
  10  11  13       67.90       94.68     26.41 o 
 -11  12  13      243.52      260.77     54.68 o 
  -9  12  13      108.67      105.65     39.94 o 
  -7  12  13      333.36      325.26     39.75 o 
  -5  12  13      116.72      192.50     27.26 o 
  -3  12  13       15.26       25.28     23.73 o 
  -1  12  13       28.19       17.92     20.87 o 
   1  12  13        1.08        1.76     23.77 o 
   3  12  13      467.10      378.35     30.48 o 
   5  12  13      222.86      234.68     36.89 o 
   7  12  13      962.75      917.16     59.96 o 
   9  12  13     1230.31     1304.13     65.43 o 
  11  12  13        2.29       41.73     33.23 o 
 -12  13  13        2.02      -22.14     30.25 o 
 -10  13  13       24.76       47.77     39.57 o 
  -8  13  13     2496.20     2515.41    105.34 o 
  -6  13  13     1135.77     1065.15     56.23 o 
  -4  13  13     3986.22     4064.78    113.98 o 
  -2  13  13      264.80      316.99     36.01 o 
   0  13  13      588.13      618.04     42.24 o 
   2  13  13      288.31      244.49     28.60 o 
   4  13  13      820.64      733.99     57.59 o 
   6  13  13       82.29       16.92     34.98 o 
   8  13  13       39.94       30.46     26.57 o 
  10  13  13       72.48      117.59     29.66 o 
  12  13  13        5.02       30.56     55.41 o 
 -11  14  13       30.21       61.76     45.17 o 
  -9  14  13      145.65      152.83     37.19 o 
  -7  14  13      615.85      657.60     47.78 o 
  -5  14  13      381.23      388.67     38.74 o 
  -3  14  13      337.58      383.22     34.53 o 
  -1  14  13      672.18      506.11     40.58 o 
   1  14  13        8.29       13.56     19.58 o 
   3  14  13      212.78      241.21     49.68 o 
   5  14  13      204.30      281.55     56.15 o 
   7  14  13      108.48      140.10     37.15 o 
   9  14  13       14.90        5.31     24.81 o 
  11  14  13        3.50       34.35     53.64 o 
 -10  15  13       50.64       43.76     40.57 o 
  -8  15  13       10.36       25.42     43.05 o 
  -6  15  13        0.69      -10.68     24.86 o 
  -4  15  13      363.39      401.07     34.96 o 
  -2  15  13      195.08      116.77     28.60 o 
   0  15  13        0.03       43.62     24.98 o 
   2  15  13      392.99      360.67     46.82 o 
   4  15  13      382.26      409.73     52.42 o 
   6  15  13       18.32       26.20     23.53 o 
   8  15  13       17.43      -32.91     32.91 o 
  10  15  13      387.84      550.00     78.83 o 
  -7  16  13     1478.68     1419.74     87.85 o 
  -5  16  13       58.26       64.19     28.20 o 
  -3  16  13        1.48        1.26     21.55 o 
  -1  16  13       40.23       49.22     30.69 o 
   1  16  13       53.70       70.14     27.32 o 
   3  16  13       62.73       39.86     30.32 o 
   5  16  13      596.43      643.17     59.43 o 
   7  16  13      337.47      329.19     46.91 o 
  -6  17  13      717.03      806.95     70.37 o 
  -4  17  13      398.68      397.07     39.25 o 
  -2  17  13      565.84      596.34     44.77 o 
   0  17  13       19.36       19.99     30.49 o 
   2  17  13       44.31       54.44     32.06 o 
   4  17  13       50.20       61.79     32.21 o 
   6  17  13      139.60      263.36     45.74 o 
  -1  18  13        1.23       41.12     29.06 o 
   1  18  13      324.76      465.44     82.39 o 
   1   1  14     1133.19     1204.88     23.41 o 
   0   2  14     5862.95     5962.20     56.71 o 
   2   2  14     3197.44     3433.46     46.78 o 
  -1   3  14       25.05       80.89     12.61 o 
   1   3  14       67.56       73.72      8.63 o 
   3   3  14     2562.31     2455.93     40.58 o 
  -2   4  14     3242.70     2954.62     55.76 o 
   0   4  14     6089.78     5884.56     99.35 o 
   2   4  14      517.43      568.74     29.26 o 
   4   4  14        1.86       13.49      8.76 o 
  -3   5  14     1140.89     1053.92     37.05 o 
  -1   5  14     1588.74     1586.49     44.81 o 
   1   5  14     3245.93     2973.82     61.02 o 
   3   5  14     8074.80     8482.63     85.66 o 
   5   5  14      170.96      156.54     12.74 o 
  -4   6  14      445.88      526.82     30.83 o 
  -2   6  14     4567.99     4538.82    105.52 o 
   0   6  14     1293.72     1377.54     41.02 o 
   2   6  14       56.93       79.59     16.26 o 
   4   6  14     1204.26     1272.02     32.65 o 
   6   6  14     3311.59     3195.41     43.31 o 
  -5   7  14     1268.78     1256.38     30.86 o 
  -3   7  14     2991.71     2871.14     53.21 o 
  -1   7  14     6611.81     6420.30    179.63 o 
   1   7  14     1469.96     1771.01     45.00 o 
   3   7  14     2540.46     2686.26     52.63 o 
   5   7  14     3414.13     3156.03     40.59 o 
   7   7  14      133.00      148.73     18.24 o 
  -6   8  14     2263.30     2364.02     67.02 o 
  -4   8  14      134.79       81.53     17.92 o 
  -2   8  14      668.25      770.77     27.92 o 
   0   8  14      603.96      630.37     28.34 o 
   2   8  14      425.96      454.66     22.22 o 
   4   8  14      349.38      342.72     25.25 o 
   6   8  14     3525.39     3478.74     70.26 o 
   8   8  14      822.94      820.87     51.67 o 
  -7   9  14     1073.29     1145.58     56.10 o 
  -5   9  14      113.16      117.12     22.55 o 
  -3   9  14      356.94      366.18     44.53 o 
  -1   9  14     3434.04     3450.88     49.71 o 
   1   9  14      518.75      462.87     21.90 o 
   3   9  14       21.36       49.90     17.22 o 
   5   9  14     2032.19     1855.10     45.77 o 
   7   9  14     1065.60     1180.25     56.98 o 
   9   9  14     3622.48     3546.12    147.60 o 
  -8  10  14       78.28      128.20     47.21 o 
  -6  10  14     2044.75     2012.42     68.23 o 
  -4  10  14      459.24      389.75     33.33 o 
  -2  10  14      305.73      281.95     31.32 o 
   0  10  14      133.17      143.86     16.20 o 
   2  10  14     5419.80     5295.29    101.36 o 
   4  10  14      917.61      888.03     39.28 o 
   6  10  14      295.97      326.98     34.79 o 
   8  10  14      198.35      275.49     40.46 o 
  10  10  14      220.80      237.64     40.18 o 
  -9  11  14     3937.05     3977.49    165.22 o 
  -7  11  14      776.84      695.25     48.61 o 
  -5  11  14       71.28       72.16     24.64 o 
  -3  11  14     1660.24     1693.05     67.57 o 
  -1  11  14       12.57       27.18     21.48 o 
   1  11  14     2178.62     2161.71     69.82 o 
   3  11  14       16.41       16.00     17.95 o 
   5  11  14       66.46      132.84     28.22 o 
   7  11  14     3552.76     3222.23     97.02 o 
   9  11  14     1710.50     1634.90     86.68 o 
  11  11  14        6.24       26.38     26.86 o 
 -10  12  14       26.90       56.85     44.89 o 
  -8  12  14       61.35       88.43     46.72 o 
  -6  12  14      289.98      278.26     36.86 o 
  -4  12  14      325.86      325.03     31.17 o 
  -2  12  14     2941.56     2691.91     84.68 o 
   0  12  14      259.97      298.02     32.28 o 
   2  12  14       14.51       12.18     18.34 o 
   4  12  14      293.80      313.74     45.05 o 
   6  12  14       13.05       59.78     28.08 o 
   8  12  14      244.35      294.54     38.03 o 
  10  12  14      221.78      220.18     30.23 o 
  12  12  14        8.65      -46.05     51.12 o 
 -11  13  14      187.72      173.68     50.48 o 
  -9  13  14      157.32      186.55     47.33 o 
  -7  13  14       29.56       46.19     33.10 o 
  -5  13  14     2880.62     2816.69     80.01 o 
  -3  13  14      423.68      386.53     38.19 o 
  -1  13  14      139.74      132.23     26.45 o 
   1  13  14     1353.80     1469.65     62.68 o 
   3  13  14     1463.93     1424.25     77.67 o 
   5  13  14     1358.82     1425.98     91.92 o 
   7  13  14      924.20      943.03     58.78 o 
   9  13  14       96.23      100.05     24.15 o 
  11  13  14       17.55      125.36     41.60 o 
 -10  14  14       87.94      122.45     48.27 o 
  -8  14  14      390.98      366.38     48.63 o 
  -6  14  14     1918.77     2020.28     78.87 o 
  -4  14  14      457.22      568.98     40.58 o 
  -2  14  14      112.31      100.56     30.07 o 
   0  14  14      467.68      531.49     42.00 o 
   2  14  14      165.88      122.15     40.42 o 
   4  14  14      114.24      132.17     34.40 o 
   6  14  14        4.27      -20.76     47.40 o 
   8  14  14       96.08       56.00     23.37 o 
  10  14  14      190.87      194.94     53.26 o 
  -9  15  14        8.83        5.00     90.07 o 
  -7  15  14      112.54      139.59     43.23 o 
  -5  15  14      195.19      183.42     42.32 o 
  -3  15  14       25.12       31.14     20.39 o 
  -1  15  14      168.56      161.57     38.19 o 
   1  15  14       28.16       23.38     27.68 o 
   3  15  14      398.12      478.24     54.74 o 
   5  15  14      510.03      618.52     52.81 o 
   7  15  14      457.90      533.58     47.24 o 
   9  15  14      153.64      240.67     65.54 o 
  -6  16  14        5.55       38.87     31.71 o 
  -4  16  14       27.35       44.88     34.48 o 
  -2  16  14      223.91      204.86     32.95 o 
   0  16  14       40.70      107.93     37.47 o 
   2  16  14       76.49      104.71     28.55 o 
   4  16  14      102.63      145.26     32.43 o 
   6  16  14       90.28       18.27     29.07 o 
  -5  17  14      144.50      158.18     34.38 o 
  -3  17  14      191.62      146.04     29.37 o 
  -1  17  14      200.80      280.54     38.98 o 
   1  17  14      218.99      242.63     40.43 o 
   3  17  14      411.64      403.69     57.91 o 
   5  17  14       39.19       35.41     33.71 o 
   0   1  15     8213.27     8058.46     62.37 o 
  -1   2  15     1928.43     2251.95     35.77 o 
   1   2  15     5996.79     6188.86     55.87 o 
  -2   3  15      775.59      839.95     27.90 o 
   0   3  15    10571.80    11066.41    110.96 o 
   2   3  15     7238.90     7325.14     68.36 o 
  -3   4  15    16482.06    15747.54    207.84 o 
  -1   4  15     6994.07     7177.35     85.44 o 
   1   4  15       99.70       67.42     18.00 o 
   3   4  15     1380.55     1317.26     40.16 o 
  -4   5  15     1040.23      987.23     44.93 o 
  -2   5  15       14.83       22.08     10.78 o 
   0   5  15      202.83      199.00     21.12 o 
   2   5  15     5015.22     5306.85     67.17 o 
   4   5  15      254.27      187.73     16.32 o 
  -5   6  15     1098.95     1119.86     37.60 o 
  -3   6  15     6176.68     6417.77     93.44 o 
  -1   6  15     1609.98     1536.62     45.22 o 
   1   6  15      368.45      352.25     23.17 o 
   3   6  15      242.23      218.79     16.43 o 
   5   6  15     5106.67     5437.75     66.56 o 
  -6   7  15     1151.88     1093.05     36.82 o 
  -4   7  15      249.87      216.59     28.53 o 
  -2   7  15       31.63       33.97     21.82 o 
   0   7  15     1104.79     1031.76     40.40 o 
   2   7  15      499.24      543.37     25.46 o 
   4   7  15      300.53      353.42     22.53 o 
   6   7  15     2259.08     2167.42     51.08 o 
  -7   8  15      313.50      298.49     23.88 o 
  -5   8  15      712.94      638.55     31.25 o 
  -3   8  15      751.93      778.21     29.91 o 
  -1   8  15      463.58      447.16     29.26 o 
   1   8  15      138.76      117.11     15.38 o 
   3   8  15     2320.83     2239.03     62.58 o 
   5   8  15     5153.52     4877.06     74.42 o 
   7   8  15      447.53      442.38     41.12 o 
  -8   9  15     3370.36     3409.52    146.18 o 
  -6   9  15     7498.37     7371.72    122.89 o 
  -4   9  15     1027.18     1104.07     63.62 o 
  -2   9  15     3979.25     3971.52     64.97 o 
   0   9  15      152.67      167.11     23.99 o 
   2   9  15       58.02       45.59     10.52 o 
   4   9  15        0.36      -14.15     14.15 o 
   6   9  15        1.53        1.29     22.12 o 
   8   9  15      286.44      244.92     32.09 o 
  -9  10  15      198.84      229.16     51.43 o 
  -7  10  15      683.33      691.97     47.03 o 
  -5  10  15      770.24      815.13     45.11 o 
  -3  10  15      952.54     1019.88     61.40 o 
  -1  10  15     3138.97     2894.65     62.53 o 
   1  10  15     3405.77     3453.14     86.51 o 
   3  10  15        3.83        1.46     16.94 o 
   5  10  15     1321.73     1209.20     58.05 o 
   7  10  15      100.41       63.67     24.21 o 
   9  10  15       69.23       51.89     33.44 o 
 -10  11  15      457.67      500.02     66.87 o 
  -8  11  15      418.91      386.23     78.29 o 
  -6  11  15     2924.59     2766.63     82.98 o 
  -4  11  15      248.54      274.26     37.66 o 
  -2  11  15      696.59      765.66     49.38 o 
   0  11  15      676.35      733.28     45.39 o 
   2  11  15      403.23      371.72     31.64 o 
   4  11  15      349.75      304.93     42.56 o 
   6  11  15      579.24      498.79     43.37 o 
   8  11  15        0.44       35.38     24.98 o 
  10  11  15      274.28      297.19     54.72 o 
 -11  12  15        6.37      -28.95     34.24 o 
  -9  12  15       49.60       55.28     41.92 o 
  -7  12  15      572.95      603.68     71.53 o 
  -5  12  15     2078.91     2143.16     68.78 o 
  -3  12  15      566.61      531.19     42.71 o 
  -1  12  15      431.31      404.07     53.69 o 
   1  12  15       19.31       29.43     29.17 o 
   3  12  15      645.20      504.55     49.80 o 
   5  12  15      267.91      254.54     38.53 o 
   7  12  15      202.96      238.04     33.69 o 
   9  12  15        0.04       32.55     25.15 o 
  11  12  15       38.62       36.95     32.94 o 
 -10  13  15      429.76      344.14     62.61 o 
  -8  13  15      118.16      120.45     54.51 o 
  -6  13  15     1870.33     2095.56     95.90 o 
  -4  13  15     2892.07     2847.80     99.22 o 
  -2  13  15      430.06      371.15     36.85 o 
   0  13  15      754.12      725.74     47.35 o 
   2  13  15      881.28      836.47     84.07 o 
   4  13  15       11.82       15.53     26.62 o 
   6  13  15       56.04       -6.18     35.29 o 
   8  13  15      131.86       96.66     29.81 o 
  10  13  15       36.06       20.41     29.88 o 
  -9  14  15       20.42      -11.49     48.22 o 
  -7  14  15      398.37      371.34     48.70 o 
  -5  14  15      492.85      516.44     40.14 o 
  -3  14  15      421.03      414.94     42.79 o 
  -1  14  15      617.26      647.55     46.59 o 
   1  14  15      206.43      145.01     35.23 o 
   3  14  15      874.90      915.87     66.05 o 
   5  14  15        0.11       17.03     29.04 o 
   7  14  15        0.25       -6.16     25.54 o 
   9  14  15      352.07      484.35     41.24 o 
  -8  15  15       82.01      126.62     39.13 o 
  -6  15  15      306.41      296.66     43.32 o 
  -4  15  15        0.42       -2.26     22.50 o 
  -2  15  15      514.10      608.17     47.81 o 
   0  15  15       91.62      143.20     41.54 o 
   2  15  15      135.57      176.93     37.75 o 
   4  15  15      283.98      326.97     45.57 o 
   6  15  15        0.30       10.18     25.84 o 
   8  15  15       34.78       74.88     28.17 o 
  -7  16  15      140.87      186.13     56.04 o 
  -5  16  15      707.01      717.03     63.05 o 
  -3  16  15      467.05      449.81     38.10 o 
  -1  16  15      344.83      377.44     59.85 o 
   1  16  15      158.77      215.17     40.85 o 
   3  16  15      212.35      186.16     45.40 o 
   5  16  15      163.78      253.21     51.61 o 
   7  16  15       24.52      116.92     37.21 o 
  -4  17  15       62.03      136.39     39.96 o 
  -2  17  15      666.07      702.37     54.77 o 
   0  17  15       76.81       88.01     31.22 o 
   2  17  15      150.29      121.08     34.75 o 
   4  17  15      109.70      125.21     37.51 o 
   0   0  16      396.08      212.88     26.47 o 
   1   1  16     1427.86     1375.44     27.25 o 
   0   2  16     2826.27     3013.46     44.96 o 
   2   2  16      235.07      266.56     14.65 o 
  -1   3  16    41422.05    44339.60    177.57 o 
   1   3  16     1610.58     1437.50     39.13 o 
   3   3  16     6261.77     5816.68     66.73 o 
  -2   4  16     1009.83      891.87     33.76 o 
   0   4  16      723.70      999.03     45.99 o 
   2   4  16      295.99      285.17     23.09 o 
   4   4  16     4647.92     4802.73     53.65 o 
  -3   5  16     3078.97     2832.34     57.23 o 
  -1   5  16      182.84      226.70     17.51 o 
   1   5  16      329.69      245.33     21.18 o 
   3   5  16     2702.81     2708.79     55.58 o 
   5   5  16      179.89      216.52     13.53 o 
  -4   6  16     7244.17     7040.44    107.12 o 
  -2   6  16      975.21     1050.36     32.34 o 
   0   6  16     1629.84     1658.43     47.24 o 
   2   6  16       12.84       18.50     11.67 o 
   4   6  16     1593.75     1440.56     37.15 o 
   6   6  16        6.44       20.88     10.46 o 
  -5   7  16      884.19      892.98     34.18 o 
  -3   7  16     3868.01     3945.83     83.49 o 
  -1   7  16      636.81      592.49     33.66 o 
   1   7  16      893.32     1056.18     35.61 o 
   3   7  16       20.70       28.49     14.35 o 
   5   7  16        9.29       28.66     12.95 o 
   7   7  16      869.29      935.24     33.00 o 
  -6   8  16     4398.68     4487.73     77.87 o 
  -4   8  16     1168.97     1117.70     45.84 o 
  -2   8  16      988.10      878.29     31.33 o 
   0   8  16      517.83      576.41     29.78 o 
   2   8  16      487.54      521.46     26.59 o 
   4   8  16     1745.43     1735.46     50.72 o 
   6   8  16      149.32       96.27     24.07 o 
   8   8  16      640.17      609.17     64.01 o 
  -7   9  16      246.78      288.11     33.06 o 
  -5   9  16        3.28       32.22     21.10 o 
  -3   9  16      207.37      269.29     23.64 o 
  -1   9  16      111.84      165.04     21.65 o 
   1   9  16     2288.76     2333.71     52.36 o 
   3   9  16        0.72       10.16     17.52 o 
   5   9  16        9.85       33.00     25.14 o 
   7   9  16      562.31      610.29     44.41 o 
   9   9  16       42.40       19.11     26.14 o 
  -8  10  16       58.42       47.64     39.55 o 
  -6  10  16     1600.09     1569.14     61.15 o 
  -4  10  16      178.02      181.16     33.57 o 
  -2  10  16     6544.92     6491.36    126.28 o 
   0  10  16     3020.32     2914.63     83.03 o 
   2  10  16     2920.47     2732.35    109.56 o 
   4  10  16     2146.11     1922.27     83.55 o 
   6  10  16       81.58       44.13     23.61 o 
   8  10  16     1192.65     1181.92     62.05 o 
  10  10  16      166.94      132.91     26.30 o 
  -9  11  16      986.83      864.93     82.95 o 
  -7  11  16        2.74      -26.72     40.34 o 
  -5  11  16      261.47      292.54     33.00 o 
  -3  11  16        1.14       11.51     25.65 o 
  -1  11  16     1338.40     1298.32     59.85 o 
   1  11  16      574.82      559.92     41.04 o 
   3  11  16      352.45      358.01     42.07 o 
   5  11  16     2861.43     2761.37    103.35 o 
   7  11  16     1374.91     1254.37     64.32 o 
   9  11  16        2.50       -2.88     23.48 o 
  11  11  16      193.90      241.85     42.42 o 
 -10  12  16       97.48      166.52     48.60 o 
  -8  12  16     1181.16     1256.56    100.98 o 
  -6  12  16      773.50      743.14     71.97 o 
  -4  12  16     6422.16     6396.29    116.70 o 
  -2  12  16     5016.59     4842.02    115.80 o 
   0  12  16     2868.20     2657.79     83.77 o 
   2  12  16     1163.44     1117.20     53.83 o 
   4  12  16       31.79       21.61     31.86 o 
   6  12  16       34.23       44.66     29.18 o 
   8  12  16       39.17       26.54     34.90 o 
  10  12  16       85.43      105.57     29.71 o 
  12  12  16      200.96      131.26     44.96 o 
 -11  13  16       26.46        9.03     58.45 o 
  -9  13  16       49.85      160.85     48.51 o 
  -7  13  16      425.94      408.42     81.87 o 
  -5  13  16        1.70      -14.87     19.72 o 
  -3  13  16       81.07       75.51     26.12 o 
  -1  13  16     2613.38     2493.29     85.42 o 
   1  13  16     2623.61     2587.98     83.57 o 
   3  13  16      599.75      541.41     60.05 o 
   5  13  16       91.04       85.50     32.77 o 
   7  13  16       53.98       58.56     43.97 o 
   9  13  16      351.38      423.47     38.24 o 
  11  13  16      476.10      604.73     65.03 o 
 -10  14  16       34.43       -1.78     42.01 o 
  -8  14  16      657.86      694.25     64.10 o 
  -6  14  16      994.91     1001.13     71.17 o 
  -4  14  16      742.51      730.02     62.95 o 
  -2  14  16      619.62      650.37     50.15 o 
   0  14  16      102.50       97.63     34.56 o 
   2  14  16       56.81       31.73     27.61 o 
   4  14  16     1126.00     1149.59     75.33 o 
   6  14  16       41.53       33.91     28.70 o 
   8  14  16      169.40      154.31     29.91 o 
  10  14  16     1206.80     1186.20     70.57 o 
  -7  15  16      931.76      895.30     71.11 o 
  -5  15  16      760.32      907.36     61.83 o 
  -3  15  16       20.08        8.30     22.28 o 
  -1  15  16     1660.63     1653.25     90.70 o 
   1  15  16       10.56       22.40     30.52 o 
   3  15  16       56.09       41.45     30.92 o 
   5  15  16       26.13       61.52     33.46 o 
   7  15  16       51.12       43.89     27.71 o 
  -6  16  16       83.36      117.79     37.06 o 
  -4  16  16        3.26      -23.79     27.31 o 
  -2  16  16      244.25      256.87     46.59 o 
   0  16  16      412.24      387.75     50.30 o 
   2  16  16      125.73       53.59     40.49 o 
   4  16  16      295.78      323.51     77.91 o 
   6  16  16       19.68      -15.30     33.21 o 
  -3  17  16       60.03       11.74     30.67 o 
  -1  17  16        0.00       51.73     33.05 o 
   1  17  16       47.10       52.78     31.72 o 
   3  17  16      280.00      265.75     47.32 o 
   0   1  17        0.27       -4.21     14.31 o 
  -1   2  17     6176.71     6776.04     63.07 o 
   1   2  17      221.04      253.51     15.74 o 
  -2   3  17    12696.63    12714.94    137.16 o 
   0   3  17        4.73       10.73      9.18 o 
   2   3  17     2149.71     2128.23     39.16 o 
  -3   4  17     1623.43     1494.33     33.62 o 
  -1   4  17        3.52       13.16     16.93 o 
   1   4  17     1667.75     1996.34     57.66 o 
   3   4  17     1080.14     1058.61     35.64 o 
  -4   5  17     5161.81     5184.59     77.21 o 
  -2   5  17     1191.24     1131.97     36.07 o 
   0   5  17     2963.98     2862.33     62.46 o 
   2   5  17       11.26       17.72     16.18 o 
   4   5  17     1206.08     1300.09     40.68 o 
  -5   6  17       70.81       50.27     16.39 o 
  -3   6  17      327.76      281.61     21.13 o 
  -1   6  17      404.37      456.76     28.36 o 
   1   6  17     2571.74     2483.36     58.06 o 
   3   6  17       66.61       41.75     12.10 o 
   5   6  17     1354.40     1343.10     41.01 o 
  -6   7  17     1599.84     1501.90     34.87 o 
  -4   7  17        0.18      -14.05     16.99 o 
  -2   7  17     4241.46     4116.85     77.78 o 
   0   7  17     6890.35     6730.25     96.30 o 
   2   7  17     1040.27      975.12     34.87 o 
   4   7  17      318.10      298.87     21.58 o 
   6   7  17     1272.45     1280.06     38.66 o 
  -7   8  17      355.10      369.00     33.39 o 
  -5   8  17      294.18      267.53     21.95 o 
  -3   8  17     1707.65     1752.39     50.79 o 
  -1   8  17      103.88       93.00     19.29 o 
   1   8  17       45.86       56.23     14.98 o 
   3   8  17        1.09       24.98     12.33 o 
   5   8  17     3963.23     4277.82     76.50 o 
   7   8  17     5750.38     5737.39    119.97 o 
  -8   9  17      658.73      517.58     41.16 o 
  -6   9  17      513.09      540.36     37.76 o 
  -4   9  17     2158.62     2046.84     87.41 o 
  -2   9  17     1188.77     1105.46     49.09 o 
   0   9  17     2635.15     2690.13     65.42 o 
   2   9  17     1293.40     1323.32     39.98 o 
   4   9  17      389.38      442.05     33.98 o 
   6   9  17      281.46      252.10     32.06 o 
   8   9  17       10.12        1.38     27.67 o 
  -9  10  17        4.15       -5.57     33.03 o 
  -7  10  17      164.45      141.58     35.49 o 
  -5  10  17       32.52       61.92     23.34 o 
  -3  10  17        6.64        9.23     26.60 o 
  -1  10  17      170.31      203.99     21.23 o 
   1  10  17     3016.52     3266.86     87.43 o 
   3  10  17     1415.16     1534.61     68.05 o 
   5  10  17     2288.72     2145.11     78.02 o 
   7  10  17      168.84      127.24     35.51 o 
   9  10  17      568.05      555.41     44.82 o 
 -10  11  17      189.27      219.50     41.88 o 
  -8  11  17      136.16      118.14     43.38 o 
  -6  11  17        6.47        8.01     33.08 o 
  -4  11  17     1704.40     1726.81     66.93 o 
  -2  11  17       30.88       37.92     24.03 o 
   0  11  17      175.74      165.87     35.39 o 
   2  11  17       22.68       10.63     20.55 o 
   4  11  17      207.85      188.11     36.08 o 
   6  11  17       75.37      110.43     30.35 o 
   8  11  17       91.39      102.63     43.21 o 
  10  11  17        1.08       42.66     32.84 o 
 -11  12  17        0.42      -16.95     34.79 o 
  -9  12  17       20.37       13.29     49.39 o 
  -7  12  17       17.18       82.78     43.52 o 
  -5  12  17     1286.18     1496.63     71.68 o 
  -3  12  17     1794.43     1880.09     77.81 o 
  -1  12  17        0.71       37.32     27.42 o 
   1  12  17     2795.08     2807.04     85.67 o 
   3  12  17      318.52      272.68     38.69 o 
   5  12  17       55.48       38.68     29.33 o 
   7  12  17       23.26       64.24     26.53 o 
   9  12  17      325.62      220.90     39.19 o 
  11  12  17      337.89      428.31     54.21 o 
 -10  13  17        6.32       25.74     48.32 o 
  -8  13  17      208.37      252.61     57.45 o 
  -6  13  17       15.41       26.10     25.97 o 
  -4  13  17      187.85      229.79     29.83 o 
  -2  13  17      474.54      445.70     42.83 o 
   0  13  17      116.82      113.31     25.45 o 
   2  13  17       11.20       12.03     28.94 o 
   4  13  17       19.47       36.55     31.23 o 
   6  13  17      490.11      395.80     47.86 o 
   8  13  17       11.36       29.93     33.05 o 
  10  13  17      853.08     1014.36     78.05 o 
  -9  14  17        1.42        3.97     32.46 o 
  -7  14  17       10.24       62.48     44.11 o 
  -5  14  17      292.17      240.69     37.29 o 
  -3  14  17      472.18      482.44     45.80 o 
  -1  14  17      512.93      510.64     67.65 o 
   1  14  17       40.14       58.82     39.54 o 
   3  14  17      167.36      103.58     34.75 o 
   5  14  17        2.85       16.11     30.51 o 
   7  14  17      370.30      339.50     55.86 o 
   9  14  17      182.60      245.88     31.52 o 
  -6  15  17      591.82      526.05     58.30 o 
  -4  15  17        1.05      -26.30     26.30 o 
  -2  15  17        4.15      -17.24     27.91 o 
   0  15  17        9.91       10.19     34.28 o 
   2  15  17       67.71       94.60     33.85 o 
   4  15  17       28.28       26.74     30.47 o 
   6  15  17       65.82       28.55     38.98 o 
  -5  16  17       89.72      162.21     44.31 o 
  -3  16  17      180.43      216.82     45.48 o 
  -1  16  17       47.24      114.78     37.77 o 
   1  16  17        0.22       34.82     33.72 o 
   3  16  17      377.77      347.91     60.58 o 
   5  16  17       21.34       55.79     41.17 o 
   1   1  18      177.86      196.53     16.27 o 
   0   2  18      203.00      277.17     16.42 o 
   2   2  18      180.29      166.66     12.62 o 
  -1   3  18      651.19      561.83     26.33 o 
   1   3  18      153.82      188.00     14.74 o 
   3   3  18     5964.60     5997.29     73.91 o 
  -2   4  18      460.04      474.68     19.88 o 
   0   4  18     1221.92     1187.62     47.66 o 
   2   4  18      920.48      915.82     41.09 o 
   4   4  18     7237.94     6932.61     68.14 o 
  -3   5  18    10381.37    10320.22    105.72 o 
  -1   5  18     2637.42     2560.51     62.48 o 
   1   5  18     7639.74     7543.21    101.72 o 
   3   5  18      931.87      809.34     33.44 o 
   5   5  18     1753.09     1450.76     44.56 o 
  -4   6  18        4.47        5.57     19.59 o 
  -2   6  18     6617.04     6450.12    125.13 o 
   0   6  18       14.92       29.65     16.54 o 
   2   6  18     1264.65     1342.26     42.06 o 
   4   6  18        0.69       16.32     13.23 o 
   6   6  18      142.62      147.50     21.66 o 
  -5   7  18        2.11       -0.46     11.87 o 
  -3   7  18     2324.65     2304.82     75.99 o 
  -1   7  18       26.84       56.40     17.10 o 
   1   7  18      174.73      205.85     23.60 o 
   3   7  18      343.35      396.16     24.57 o 
   5   7  18      394.06      410.25     25.95 o 
   7   7  18     3819.66     3723.82     86.71 o 
  -6   8  18      360.21      280.41     28.72 o 
  -4   8  18     3492.96     3315.04    107.44 o 
  -2   8  18     1339.97     1510.81     56.77 o 
   0   8  18      308.47      293.91     24.91 o 
   2   8  18       87.97      108.12     16.85 o 
   4   8  18     7830.87     7352.82    100.76 o 
   6   8  18    11816.68    11781.84    155.69 o 
   8   8  18      371.68      351.79     34.61 o 
  -7   9  18     1128.75     1337.29     92.29 o 
  -5   9  18      382.92      377.29     32.87 o 
  -3   9  18      558.81      524.19     47.95 o 
  -1   9  18     1547.22     1464.18     53.90 o 
   1   9  18      642.10      664.55     46.82 o 
   3   9  18     2261.85     2234.59     68.67 o 
   5   9  18     2238.98     2184.28     77.82 o 
   7   9  18      563.60      488.70     42.50 o 
   9   9  18      403.15      430.37     41.31 o 
  -8  10  18      266.99      262.33     51.16 o 
  -6  10  18      308.90      306.38     46.90 o 
  -4  10  18       85.90       57.68     25.85 o 
  -2  10  18      284.35      292.93     26.65 o 
   0  10  18     9529.14     9329.22    151.43 o 
   2  10  18     2371.65     2071.76     70.03 o 
   4  10  18       15.58        8.97     27.91 o 
   6  10  18      163.02      120.72     25.33 o 
   8  10  18     1036.44     1125.10     61.41 o 
  10  10  18       47.07       98.78     31.21 o 
  -9  11  18      265.06      348.54     50.38 o 
  -7  11  18        5.04       11.15     32.75 o 
  -5  11  18       38.16       38.88     33.80 o 
  -3  11  18     1375.98     1304.32     64.32 o 
  -1  11  18        5.81        0.65     27.67 o 
   1  11  18      533.30      475.83     39.40 o 
   3  11  18      459.97      432.15     48.51 o 
   5  11  18      234.96      265.35     39.23 o 
   7  11  18      462.99      516.23     44.62 o 
   9  11  18      322.63      296.13     37.29 o 
  11  11  18        2.69       66.28     33.32 o 
 -10  12  18       55.79       54.86     36.40 o 
  -8  12  18        0.91        7.71     38.05 o 
  -6  12  18        1.25      -19.99     42.62 o 
  -4  12  18      335.22      387.31     46.02 o 
  -2  12  18       12.88       31.45     26.99 o 
   0  12  18      231.71      155.73     30.47 o 
   2  12  18        4.59      -27.61     30.02 o 
   4  12  18      420.04      452.42     92.56 o 
   6  12  18       14.01      -24.59     32.34 o 
   8  12  18     2375.40     2446.32     93.06 o 
  10  12  18      279.87      184.58     56.33 o 
  -9  13  18       15.12      -41.23     41.23 o 
  -7  13  18       76.01       47.22     86.70 o 
  -5  13  18       15.49       15.51     39.01 o 
  -3  13  18       60.16       83.71     28.18 o 
  -1  13  18       24.03        2.22     22.24 o 
   1  13  18       31.50       -8.81     26.34 o 
   3  13  18       22.53       33.19     30.30 o 
   5  13  18        9.41       17.34     30.11 o 
   7  13  18       85.82      111.82     47.21 o 
   9  13  18      270.11      357.58     43.23 o 
  -8  14  18        1.29       35.66     36.06 o 
  -6  14  18      292.28      345.85     43.56 o 
  -4  14  18      246.12      126.62     58.94 o 
  -2  14  18      371.57      384.86     41.13 o 
   0  14  18      388.27      411.55     69.15 o 
   2  14  18       92.23       86.39     56.06 o 
   4  14  18      437.60      357.79     62.03 o 
   6  14  18      127.08      222.61     41.47 o 
   8  14  18        2.93       31.87     50.63 o 
  -7  15  18      294.79      254.40     43.88 o 
  -5  15  18        1.33       -3.65     24.72 o 
  -3  15  18       97.33      101.78     27.05 o 
  -1  15  18      209.31      266.33     55.70 o 
   1  15  18      113.41      142.00     39.38 o 
   3  15  18      110.74      116.15     48.36 o 
   5  15  18        2.42      -32.81     32.81 o 
   7  15  18        4.01      115.66     38.26 o 
  -4  16  18       45.15        9.95     26.93 o 
  -2  16  18      180.71      168.81     41.16 o 
   0  16  18        0.20       29.41     53.13 o 
   2  16  18      145.94      150.67     66.25 o 
   4  16  18       15.71       41.95     46.17 o 
   0   1  19     2350.32     2419.10     59.64 o 
  -1   2  19     1127.44     1233.43     32.74 o 
   1   2  19       88.85       89.92     13.75 o 
  -2   3  19     1133.49     1156.05     31.62 o 
   0   3  19      859.51      862.65     29.45 o 
   2   3  19       13.09       27.46      9.53 o 
  -3   4  19     7766.67     7377.07     72.72 o 
  -1   4  19       22.58       25.15     12.31 o 
   1   4  19      417.71      473.45     32.45 o 
   3   4  19      720.99      711.25     31.37 o 
  -4   5  19     1007.80      899.64     35.51 o 
  -2   5  19     5172.48     4877.85     67.50 o 
   0   5  19     2165.55     2118.77     57.47 o 
   2   5  19     2953.38     3012.23     74.68 o 
   4   5  19       15.35       29.99     14.85 o 
  -5   6  19       49.73       42.88     18.64 o 
  -3   6  19        0.40        3.65     13.04 o 
  -1   6  19      630.82      670.51     35.74 o 
   1   6  19     2149.97     2314.87     59.47 o 
   3   6  19     1530.54     1619.16     45.97 o 
   5   6  19      129.56      114.25     18.30 o 
  -6   7  19     2281.56     2257.33     89.36 o 
  -4   7  19     1368.83     1473.24     56.28 o 
  -2   7  19     3079.40     3141.30     72.47 o 
   0   7  19      564.57      605.02     33.53 o 
   2   7  19        0.89       -9.88     14.77 o 
   4   7  19      851.51      855.62     33.94 o 
   6   7  19     2122.73     2210.59     67.47 o 
  -7   8  19     1731.58     1905.77     80.09 o 
  -5   8  19        5.11       24.01     35.45 o 
  -3   8  19      386.14      471.46     45.61 o 
  -1   8  19      495.86      418.25     33.49 o 
   1   8  19      214.48      254.52     21.68 o 
   3   8  19      132.23      152.58     18.26 o 
   5   8  19     3544.06     3546.15    101.82 o 
   7   8  19     2290.91     2247.82     71.84 o 
  -8   9  19      312.43      297.03     44.58 o 
  -6   9  19     3176.67     2992.99    113.18 o 
  -4   9  19       63.57       42.75     26.92 o 
  -2   9  19      102.83       92.54     20.99 o 
   0   9  19     3755.99     3669.54     76.44 o 
   2   9  19       32.16       26.96     20.76 o 
   4   9  19     3617.73     3516.02    111.95 o 
   6   9  19     1063.70      955.09     54.17 o 
   8   9  19     1260.89     1442.65     66.39 o 
  -9  10  19      781.79      811.44     69.27 o 
  -7  10  19      626.48      638.46     70.58 o 
  -5  10  19      481.44      468.28     49.82 o 
  -3  10  19      202.00      203.68     27.64 o 
  -1  10  19     2014.75     2089.83     76.70 o 
   1  10  19      646.68      692.10     45.61 o 
   3  10  19        0.02        9.08     28.35 o 
   5  10  19     1466.62     1379.92    113.24 o 
   7  10  19       62.43      108.86     27.89 o 
   9  10  19      297.01      248.19     87.28 o 
 -10  11  19        2.24      -34.60     34.60 o 
  -8  11  19      149.36      162.82     49.61 o 
  -6  11  19        9.93      -28.82     28.82 o 
  -4  11  19      379.59      368.17     44.57 o 
  -2  11  19      208.84      205.14     32.74 o 
   0  11  19      504.62      521.30     42.32 o 
   2  11  19        0.21       30.35     25.41 o 
   4  11  19     1221.68     1356.28     76.32 o 
   6  11  19       42.52       73.28     31.49 o 
   8  11  19      217.36      186.07     32.83 o 
  10  11  19       69.62      141.54     40.67 o 
  -9  12  19        1.19      -42.22     42.22 o 
  -7  12  19       52.36       14.14     37.06 o 
  -5  12  19      101.19      138.18     59.23 o 
  -3  12  19      299.15      273.67     37.42 o 
  -1  12  19      101.65      125.86     27.88 o 
   1  12  19      276.29      172.99     45.68 o 
   3  12  19       64.81       71.09     30.94 o 
   5  12  19      145.05       97.43     32.21 o 
   7  12  19      559.08      640.30     59.28 o 
   9  12  19      164.01      148.60     57.49 o 
  -8  13  19       12.65      -32.71     57.56 o 
  -6  13  19      756.22      689.71     54.94 o 
  -4  13  19        9.14       56.19     29.21 o 
  -2  13  19       37.69       83.37     28.30 o 
   0  13  19       32.96       72.95     33.88 o 
   2  13  19        0.22       20.97     49.97 o 
   4  13  19        0.89      -23.22     28.65 o 
   6  13  19        0.58        6.63     29.29 o 
   8  13  19      162.37      162.55     39.88 o 
  -7  14  19      150.24      186.18     40.96 o 
  -5  14  19        0.24       37.60     27.98 o 
  -3  14  19       47.00       35.84     26.96 o 
  -1  14  19       12.02       67.48     35.84 o 
   1  14  19        0.21       -2.69     29.39 o 
   3  14  19      171.69      210.48     39.05 o 
   5  14  19        1.70        3.09     29.68 o 
   7  14  19      376.36      309.03     47.42 o 
  -6  15  19        1.41        9.25     28.76 o 
  -4  15  19       66.20       26.00     33.64 o 
  -2  15  19      176.96      316.27     48.54 o 
   0  15  19       60.84       67.40     33.52 o 
   2  15  19      248.54      254.30     44.53 o 
   4  15  19        0.40       -6.88     30.88 o 
   6  15  19        0.28       -8.03     32.31 o 
  -1  16  19      405.41      282.29     65.57 o 
   1  16  19       37.49       37.97     34.61 o 
   0   0  20      218.06      150.72     46.57 o 
   1   1  20        2.45        7.49     14.40 o 
   0   2  20       22.05       33.03     11.87 o 
   2   2  20       72.77       58.99     10.59 o 
  -1   3  20     7990.72     7595.77    108.63 o 
   1   3  20     1194.83     1097.88     32.39 o 
   3   3  20     1185.44     1261.49     32.41 o 
  -2   4  20     7172.25     6968.68     75.82 o 
   0   4  20      239.63      226.82     24.10 o 
   2   4  20      970.73      933.05     44.02 o 
   4   4  20       86.51       87.27     22.49 o 
  -3   5  20      670.61      571.68     26.26 o 
  -1   5  20    11549.86    11564.66    127.16 o 
   1   5  20     2082.27     1922.76     62.78 o 
   3   5  20     1912.76     1784.19     50.80 o 
   5   5  20      954.41      930.19     37.53 o 
  -4   6  20      661.43      613.05     30.45 o 
  -2   6  20     1764.91     1840.57     58.34 o 
   0   6  20      367.21      420.60     30.84 o 
   2   6  20      868.74      858.39     36.20 o 
   4   6  20      213.74      201.52     25.23 o 
   6   6  20     5104.32     5031.08     82.21 o 
  -5   7  20     3998.81     3795.99    105.12 o 
  -3   7  20       91.77       93.78     20.45 o 
  -1   7  20      784.47      898.45     41.82 o 
   1   7  20      924.89      859.93     39.79 o 
   3   7  20     1360.96     1306.72     42.66 o 
   5   7  20      121.80      145.79     18.74 o 
   7   7  20     1487.13     1511.70     58.46 o 
  -6   8  20     3245.47     3161.46    100.14 o 
  -4   8  20        9.81      -16.72     31.51 o 
  -2   8  20      182.80      163.73     32.03 o 
   0   8  20     1581.62     1546.12     56.76 o 
   2   8  20        7.77       11.67     14.86 o 
   4   8  20     7315.66     7065.36    122.13 o 
   6   8  20      284.68      291.21     30.79 o 
   8   8  20      680.90      761.73     62.62 o 
  -7   9  20      163.75      155.83     32.19 o 
  -5   9  20      666.85      741.87     60.83 o 
  -3   9  20     1348.57     1378.64     60.68 o 
  -1   9  20      717.38      651.75     39.59 o 
   1   9  20     1243.17     1414.84     62.28 o 
   3   9  20       37.26       65.38     24.04 o 
   5   9  20        1.72       14.61     23.38 o 
   7   9  20     2663.96     2643.64     89.00 o 
   9   9  20      320.94      313.09     48.49 o 
  -8  10  20     1065.39     1001.01     73.00 o 
  -6  10  20      619.12      690.92     60.69 o 
  -4  10  20      577.43      558.09     52.79 o 
  -2  10  20       66.83      131.12     33.75 o 
   0  10  20     3437.17     3328.53     95.42 o 
   2  10  20     3594.61     3393.44     92.00 o 
   4  10  20      365.37      548.15     60.60 o 
   6  10  20      213.16      246.76     34.72 o 
   8  10  20      509.18      514.56     56.89 o 
  10  10  20      238.64      329.92     60.87 o 
  -9  11  20      385.42      389.62     53.06 o 
  -7  11  20     1245.99     1214.64     85.03 o 
  -5  11  20        0.39       42.46     31.67 o 
  -3  11  20      155.07      221.44     34.56 o 
  -1  11  20       32.65       59.25     26.07 o 
   1  11  20      320.71      268.24     32.86 o 
   3  11  20      480.59      460.45     52.72 o 
   5  11  20      870.56      848.54     63.50 o 
   7  11  20        0.37       19.54     31.72 o 
   9  11  20      922.84     1013.38     76.95 o 
  11  11  20      148.06      134.81     51.91 o 
 -10  12  20      457.07      516.22     81.45 o 
  -8  12  20       81.96      181.36     49.86 o 
  -6  12  20        6.51       50.86     33.03 o 
  -4  12  20      798.16      795.74     55.49 o 
  -2  12  20     2650.78     2615.92     91.87 o 
   0  12  20        1.95       -0.18     33.03 o 
   2  12  20       25.68       27.58     30.46 o 
   4  12  20        0.65        3.81     46.97 o 
   6  12  20      856.14     1004.29     70.60 o 
   8  12  20       26.55        1.72     34.22 o 
  10  12  20      493.72      526.11     62.46 o 
  -9  13  20       64.45       22.27     59.11 o 
  -7  13  20      802.65      733.89     84.05 o 
  -5  13  20        0.18       38.66     29.68 o 
  -3  13  20       13.84       35.22     33.02 o 
  -1  13  20      123.60      116.22     29.00 o 
   1  13  20      530.80      431.23     50.35 o 
   3  13  20       10.67      -14.46     28.33 o 
   5  13  20       32.43       48.95     33.56 o 
   7  13  20        7.10        6.23     43.25 o 
   9  13  20       77.16       23.40     39.95 o 
  -6  14  20      141.18       73.18     31.32 o 
  -4  14  20      173.79      141.75     33.62 o 
  -2  14  20       55.36       22.45     29.06 o 
   0  14  20      103.57      131.85     35.85 o 
   2  14  20       95.14      101.58     38.18 o 
   4  14  20       75.81       28.41     35.91 o 
   6  14  20        4.98        9.64     45.24 o 
  -5  15  20        0.02      -26.54     26.54 o 
  -3  15  20      325.36      236.30     40.73 o 
  -1  15  20      174.88      205.76     41.90 o 
   1  15  20      357.46      426.82     53.27 o 
   3  15  20        3.64       57.35     33.71 o 
   5  15  20       20.92        0.70     33.95 o 
   0   1  21       69.71      155.93     20.86 o 
  -1   2  21        0.16       13.15     11.51 o 
   1   2  21       86.34       60.36     13.54 o 
  -2   3  21       67.91      109.62     14.39 o 
   0   3  21     4099.08     3717.43     63.40 o 
   2   3  21      780.40      682.78     26.55 o 
  -3   4  21     2483.76     2301.18     51.15 o 
  -1   4  21      369.27      367.78     30.07 o 
   1   4  21       54.14       54.36     22.97 o 
   3   4  21       46.11       36.90     15.19 o 
  -4   5  21     4170.37     3913.01     73.06 o 
  -2   5  21       47.96       48.17     17.82 o 
   0   5  21     3585.88     3438.72     71.45 o 
   2   5  21     2755.94     2749.23     75.34 o 
   4   5  21     2989.67     3077.78     67.01 o 
  -5   6  21     5742.78     6021.60    112.26 o 
  -3   6  21     1144.00     1119.99     44.41 o 
  -1   6  21      533.48      406.82     39.60 o 
   1   6  21      308.44      355.92     28.07 o 
   3   6  21     2489.47     2555.94     60.04 o 
   5   6  21     5785.66     5886.58     83.22 o 
  -6   7  21     1335.10     1193.31     64.47 o 
  -4   7  21     1659.06     1637.85     70.78 o 
  -2   7  21      538.06      452.78     32.57 o 
   0   7  21       30.12       33.72     16.72 o 
   2   7  21       13.37       46.14     16.86 o 
   4   7  21        4.80       -3.56     18.25 o 
   6   7  21       29.88        5.21     19.55 o 
  -7   8  21      545.21      590.77     50.62 o 
  -5   8  21      401.62      387.68     42.64 o 
  -3   8  21     3345.95     3308.23    116.23 o 
  -1   8  21     4703.46     4779.37    102.15 o 
   1   8  21     4116.98     4124.03     78.10 o 
   3   8  21     1013.31      887.80     43.79 o 
   5   8  21       17.25       42.25     20.66 o 
   7   8  21      771.02      706.96     53.08 o 
  -8   9  21      459.31      508.52     48.91 o 
  -6   9  21        2.14      -28.27     28.27 o 
  -4   9  21     1578.11     1614.24     83.91 o 
  -2   9  21     2362.10     2315.50     74.87 o 
   0   9  21     1778.14     1752.17     70.71 o 
   2   9  21     2177.41     2243.37     75.43 o 
   4   9  21     3197.71     3257.03    123.02 o 
   6   9  21      915.64     1014.57     60.45 o 
   8   9  21     1981.57     1926.90     99.21 o 
  -9  10  21      322.93      381.36     52.48 o 
  -7  10  21      287.60      371.35     44.38 o 
  -5  10  21      147.09      144.75     66.28 o 
  -3  10  21     1326.41     1449.69     79.37 o 
  -1  10  21     1921.15     1903.34     76.17 o 
   1  10  21      564.53      567.75     46.75 o 
   3  10  21     1268.23     1242.15     73.50 o 
   5  10  21       73.73       76.51     27.73 o 
   7  10  21      419.19      402.92     59.60 o 
   9  10  21      669.43      612.00     60.96 o 
 -10  11  21      101.39       84.82     39.52 o 
  -8  11  21      628.87      821.11     71.15 o 
  -6  11  21      386.26      348.95     46.18 o 
  -4  11  21      189.41      241.03     39.63 o 
  -2  11  21       64.06       46.24     28.57 o 
   0  11  21      983.05      979.79     56.08 o 
   2  11  21       55.38       43.35     29.39 o 
   4  11  21      360.42      393.89     46.84 o 
   6  11  21      268.61      337.46     44.67 o 
   8  11  21      126.63       87.46     35.53 o 
  10  11  21       60.48       84.23     41.15 o 
  -9  12  21       31.84      158.79     44.90 o 
  -7  12  21       54.55      126.69     39.43 o 
  -5  12  21      884.15      799.91     65.42 o 
  -3  12  21      320.34      294.93     40.33 o 
  -1  12  21      103.46      148.45     31.49 o 
   1  12  21     1235.56     1126.74     75.42 o 
   3  12  21        1.85       -4.92     38.43 o 
   5  12  21      133.38      192.61     37.44 o 
   7  12  21      142.86      118.00     49.21 o 
   9  12  21      243.15      211.83     43.94 o 
  -8  13  21      147.20      164.45     49.29 o 
  -6  13  21      123.57      128.51     33.66 o 
  -4  13  21        1.05        9.78     27.36 o 
  -2  13  21      174.36      125.10     31.96 o 
   0  13  21     1491.97     1487.54     87.35 o 
   2  13  21      245.25      288.99     45.69 o 
   4  13  21      156.69      171.69     38.30 o 
   6  13  21       20.29       35.03     30.62 o 
   8  13  21      136.39      168.71     54.09 o 
  -5  14  21      125.49      106.40     31.08 o 
  -3  14  21      249.06      219.95     39.51 o 
  -1  14  21      289.19      193.21     43.07 o 
   1  14  21      173.47      202.05     43.00 o 
   3  14  21      102.15      131.43     52.48 o 
   5  14  21        5.15        2.66     33.55 o 
  -2  15  21      377.99      536.13     60.11 o 
   0  15  21       76.22       96.69     37.56 o 
   2  15  21        7.45       12.40     31.66 o 
   1   1  22      241.68      247.15     31.36 o 
   0   2  22      444.95      465.41     42.42 o 
   2   2  22      150.86      162.46     27.95 o 
  -1   3  22      529.60      574.15     35.95 o 
   1   3  22     4049.53     4242.53     85.32 o 
   3   3  22       20.99       -0.50     17.00 o 
  -2   4  22        2.95       -1.73     20.52 o 
   0   4  22      416.29      404.17     30.98 o 
   2   4  22      109.30      116.73     19.74 o 
   4   4  22     1120.54     1025.30     37.66 o 
  -3   5  22     8261.43     7682.83    112.64 o 
  -1   5  22      898.55      964.74     41.61 o 
   1   5  22      649.67      614.94     36.71 o 
   3   5  22      247.35      187.59     21.60 o 
   5   5  22      108.64       97.21     28.45 o 
  -4   6  22      574.81      550.65     34.94 o 
  -2   6  22     2744.20     2725.18     67.68 o 
   0   6  22      221.58      262.16     26.53 o 
   2   6  22        0.01        6.75     16.28 o 
   4   6  22     1026.04     1073.22     38.34 o 
   6   6  22      835.25      823.31     55.12 o 
  -5   7  22      476.85      476.37     44.11 o 
  -3   7  22      548.25      546.88     33.68 o 
  -1   7  22     1477.64     1177.50     48.69 o 
   1   7  22     5247.09     5253.82     95.76 o 
   3   7  22       20.00        0.03     15.16 o 
   5   7  22      501.51      522.39     62.74 o 
   7   7  22      140.82      112.92     35.45 o 
  -6   8  22       69.34       46.70     28.34 o 
  -4   8  22      131.68      155.15     25.37 o 
  -2   8  22      390.38      376.64     35.19 o 
   0   8  22     2173.54     2071.21     62.54 o 
   2   8  22      375.28      388.95     32.92 o 
   4   8  22        2.07       37.70     24.70 o 
   6   8  22      112.05      135.31     34.42 o 
   8   8  22     1010.73      933.93     62.77 o 
  -7   9  22       74.99      136.37     30.92 o 
  -5   9  22      248.02      277.99     63.54 o 
  -3   9  22     1398.59     1301.76     60.20 o 
  -1   9  22     2654.50     2706.03    101.08 o 
   1   9  22      321.36      336.81     35.81 o 
   3   9  22      840.87      685.52     56.00 o 
   5   9  22     1011.17     1078.29     67.94 o 
   7   9  22        0.21      -18.00     34.22 o 
   9   9  22      217.92      159.28     41.87 o 
  -8  10  22       77.24        5.77     30.52 o 
  -6  10  22        1.49       39.78     26.44 o 
  -4  10  22      196.15      180.88     39.14 o 
  -2  10  22        4.11       21.97     27.89 o 
   0  10  22      211.22      242.55     34.79 o 
   2  10  22     1420.20     1365.01     87.61 o 
   4  10  22      251.12      175.22     35.78 o 
   6  10  22      159.97       63.05    100.26 o 
   8  10  22      442.39      419.98     54.91 o 
  10  10  22      106.14      200.60     44.89 o 
  -9  11  22       33.31       69.29     35.25 o 
  -7  11  22       52.72       48.78     31.29 o 
  -5  11  22       29.24       42.54     32.76 o 
  -3  11  22        3.29      -17.91     27.61 o 
  -1  11  22        8.36        8.65     25.90 o 
   1  11  22        7.75        8.27     26.31 o 
   3  11  22       59.08       36.21     27.59 o 
   5  11  22      358.59      276.87     42.75 o 
   7  11  22      465.48      540.94     72.91 o 
   9  11  22       55.56       67.75     34.88 o 
  -8  12  22       13.53       40.51     34.80 o 
  -6  12  22        0.15       -2.21     29.34 o 
  -4  12  22      706.31      666.95     55.18 o 
  -2  12  22     1240.65     1118.33     64.33 o 
   0  12  22      124.14      182.29     37.24 o 
   2  12  22      257.64      209.55     41.16 o 
   4  12  22      235.89      314.83     46.18 o 
   6  12  22       12.82       -1.34     37.51 o 
   8  12  22       25.42      -10.38     44.20 o 
  -7  13  22       16.40       13.04     35.75 o 
  -5  13  22        0.14       68.48     32.01 o 
  -3  13  22       72.43       75.33     28.23 o 
  -1  13  22        0.00      -34.56     34.56 o 
   1  13  22      635.46      684.39     93.52 o 
   3  13  22      125.59      158.21     40.34 o 
   5  13  22        5.63        4.19     24.35 o 
   7  13  22        7.53       45.88     39.44 o 
  -4  14  22      217.56      249.15     46.99 o 
  -2  14  22       52.95       64.47     36.95 o 
   0  14  22       67.13      120.77     74.67 o 
   2  14  22       28.68        7.19     37.22 o 
   4  14  22        0.15       -9.14     40.04 o 
   0   1  23       63.05       54.05     24.06 o 
  -1   2  23       72.26       83.26     23.70 o 
   1   2  23     1970.22     2003.15     73.56 o 
  -2   3  23       73.75       78.05     20.75 o 
   0   3  23      770.89      886.78     43.43 o 
   2   3  23     3180.24     3048.78     73.96 o 
  -3   4  23     1944.97     1798.67     56.77 o 
  -1   4  23     3400.27     3520.77     83.14 o 
   1   4  23     2835.43     2805.98     72.78 o 
   3   4  23       19.23       14.25     17.13 o 
  -4   5  23      168.43       87.10     21.98 o 
  -2   5  23     4332.49     4079.34     83.89 o 
   0   5  23      855.21      886.81     39.99 o 
   2   5  23      722.71      612.93     36.30 o 
   4   5  23      682.79      713.33     35.53 o 
  -5   6  23     3248.99     3343.56    108.80 o 
  -3   6  23     1606.37     1734.23     56.56 o 
  -1   6  23    10848.11    10579.57    131.76 o 
   1   6  23       64.19       98.31     25.13 o 
   3   6  23        8.47       24.17     22.70 o 
   5   6  23      235.81      202.67     21.88 o 
  -6   7  23      557.10      518.56     61.88 o 
  -4   7  23      548.01      493.95     33.43 o 
  -2   7  23     1236.10     1211.73     48.40 o 
   0   7  23      870.33      888.81     55.05 o 
   2   7  23      581.66      593.30     33.62 o 
   4   7  23     4269.19     4021.46     88.74 o 
   6   7  23      433.71      444.77     44.04 o 
  -7   8  23       18.38       30.81     31.97 o 
  -5   8  23      167.85      159.94     38.70 o 
  -3   8  23       13.67       36.90     25.43 o 
  -1   8  23      335.74      351.36     31.07 o 
   1   8  23      989.03      954.06     48.55 o 
   3   8  23       12.31       14.28     23.89 o 
   5   8  23      889.95      800.91     65.65 o 
   7   8  23       52.28       26.17     23.78 o 
  -8   9  23      465.91      546.59     51.06 o 
  -6   9  23      731.31      842.66     59.52 o 
  -4   9  23      185.62      166.12     35.13 o 
  -2   9  23      618.89      663.71     57.20 o 
   0   9  23     1085.41     1096.56     59.12 o 
   2   9  23       70.72       67.23     24.47 o 
   4   9  23      281.98      291.90     39.60 o 
   6   9  23        0.05      -33.22     37.66 o 
   8   9  23      808.36      884.86     72.93 o 
  -9  10  23       28.88      166.94     41.01 o 
  -7  10  23       70.60       43.77     30.68 o 
  -5  10  23      321.15      425.50     50.36 o 
  -3  10  23      870.94      855.42     64.36 o 
  -1  10  23      247.11      280.29     36.69 o 
   1  10  23     3460.86     3382.91     99.73 o 
   3  10  23      167.77      139.14     37.48 o 
   5  10  23      102.87      109.60     51.57 o 
   7  10  23        4.82       48.93     36.79 o 
   9  10  23      103.16      -15.12     30.72 o 
  -8  11  23       30.64       81.14     29.81 o 
  -6  11  23      107.53       60.10     49.24 o 
  -4  11  23       16.43       15.55     31.53 o 
  -2  11  23     2664.55     2652.58     95.37 o 
   0  11  23        9.31       48.12     27.44 o 
   2  11  23      100.25      165.21     36.06 o 
   4  11  23      440.52      528.56     69.08 o 
   6  11  23     1086.25     1099.36     99.22 o 
   8  11  23      314.75      265.60     49.37 o 
  -7  12  23      244.31      308.73     43.95 o 
  -5  12  23        1.02       11.20     29.86 o 
  -3  12  23      971.52     1006.81     63.13 o 
  -1  12  23      216.79      212.32     43.11 o 
   1  12  23      786.25      825.94     66.92 o 
   3  12  23      282.62      281.57     70.52 o 
   5  12  23      167.85      207.86     38.99 o 
   7  12  23       43.85      -18.70     60.71 o 
  -6  13  23      616.52      724.23     57.67 o 
  -4  13  23      154.93      132.48     33.19 o 
  -2  13  23      224.15      300.39     61.18 o 
   0  13  23       28.18       57.95     33.31 o 
   2  13  23       11.04       75.57     66.75 o 
   4  13  23       17.33       27.29     24.90 o 
   6  13  23       14.81       89.88     44.38 o 
  -3  14  23       62.25      131.25     39.55 o 
  -1  14  23      168.63      196.31     45.84 o 
   1  14  23       41.70       -8.63     32.18 o 
   3  14  23      649.28      660.34     63.94 o 
   0   0  24     5036.71     4559.55    220.79 o 
   1   1  24        4.08        1.81     23.84 o 
   0   2  24      194.80      182.77     38.15 o 
   2   2  24     1330.72     1198.99     71.64 o 
  -1   3  24     1507.35     1393.66     64.15 o 
   1   3  24    10471.49    10481.32    139.97 o 
   3   3  24      204.66      119.05     26.64 o 
  -2   4  24     3581.04     3393.66     84.88 o 
   0   4  24     3642.18     3527.47     85.93 o 
   2   4  24     2431.75     2422.48     68.99 o 
   4   4  24      209.22      234.06     28.46 o 
  -3   5  24      600.20      693.32     40.33 o 
  -1   5  24      802.77      933.77     42.63 o 
   1   5  24     1269.40     1284.06     52.04 o 
   3   5  24        9.55       -8.55     19.78 o 
   5   5  24       62.84       51.61     22.70 o 
  -4   6  24     4596.32     4603.51     93.40 o 
  -2   6  24     2601.19     2605.54     69.99 o 
   0   6  24     2035.01     2022.52     59.72 o 
   2   6  24      190.13      158.82     22.38 o 
   4   6  24      755.19      801.25     42.74 o 
   6   6  24      652.80      600.45     49.68 o 
  -5   7  24       17.11       22.89     24.20 o 
  -3   7  24      235.63      222.01     26.77 o 
  -1   7  24      487.10      543.11     34.94 o 
   1   7  24      447.92      453.28     32.73 o 
   3   7  24     1812.97     1766.20     62.12 o 
   5   7  24      499.10      592.20     56.82 o 
   7   7  24       58.32       62.86     29.01 o 
  -6   8  24      151.50      179.54     34.34 o 
  -4   8  24       17.95       -1.65     19.13 o 
  -2   8  24       13.74        3.41     20.26 o 
   0   8  24      379.51      475.23     41.93 o 
   2   8  24      424.45      439.96     35.81 o 
   4   8  24      128.49       42.51     28.15 o 
   6   8  24      474.44      362.98     41.77 o 
   8   8  24      921.39     1012.57     67.29 o 
  -7   9  24      514.82      606.15     53.58 o 
  -5   9  24      656.36      752.96     57.11 o 
  -3   9  24      324.79      303.72     62.49 o 
  -1   9  24      341.19      390.23     46.41 o 
   1   9  24      117.36      110.91     26.42 o 
   3   9  24        0.00      -12.25     29.25 o 
   5   9  24       72.53       63.86     33.20 o 
   7   9  24      143.95      112.95     35.06 o 
   9   9  24       12.89       -9.59     59.18 o 
  -8  10  24       48.30       41.25     27.50 o 
  -6  10  24       21.84       14.35     29.91 o 
  -4  10  24      661.24      691.94     62.27 o 
  -2  10  24     1515.39     1489.08     81.34 o 
   0  10  24     2564.66     2377.01     87.68 o 
   2  10  24      124.08       50.08     30.74 o 
   4  10  24       54.62      116.08     37.81 o 
   6  10  24      248.98      270.03     60.70 o 
   8  10  24      204.60      258.27     48.33 o 
  -7  11  24      116.00      196.53     37.80 o 
  -5  11  24      195.85      261.57     76.96 o 
  -3  11  24      130.77      107.61     30.23 o 
  -1  11  24      782.87      825.47     56.00 o 
   1  11  24        9.82       41.92     30.26 o 
   3  11  24      370.89      538.16     70.47 o 
   5  11  24       16.54       92.34     59.24 o 
   7  11  24      498.12      564.79     78.65 o 
  -6  12  24       81.73       46.45     56.05 o 
  -4  12  24      834.31      864.55     61.30 o 
  -2  12  24      155.33      191.36     34.45 o 
   0  12  24        0.31       67.79     39.95 o 
   2  12  24       79.14       68.98     37.83 o 
   4  12  24        2.06      -12.96     31.30 o 
   6  12  24       57.56      116.97     49.13 o 
  -3  13  24        5.97       29.55     32.77 o 
  -1  13  24       97.73       98.82     38.65 o 
   1  13  24      363.49      424.67     53.32 o 
   3  13  24      103.51       59.14     48.57 o 
   0   1  25     1823.01     1914.13     75.20 o 
  -1   2  25     1081.08      958.57     55.31 o 
   1   2  25     2465.14     2456.55     84.42 o 
  -2   3  25      324.57      329.02     45.59 o 
   0   3  25     3183.66     3125.01     95.56 o 
   2   3  25    14785.20    14756.26    203.29 o 
  -3   4  25      331.74      443.32     33.90 o 
  -1   4  25      142.26      149.30     29.79 o 
   1   4  25        8.26       22.84     20.47 o 
   3   4  25       42.96        0.19     23.65 o 
  -4   5  25     1203.49     1191.68     50.46 o 
  -2   5  25     3034.07     3038.33     75.62 o 
   0   5  25     1667.39     1567.03     54.00 o 
   2   5  25       37.57       32.80     18.48 o 
   4   5  25        0.98      -27.78     27.78 o 
  -5   6  25      312.74      355.72     30.42 o 
  -3   6  25       12.86       29.51     19.33 o 
  -1   6  25     4080.69     4173.18     87.54 o 
   1   6  25      491.91      410.87     30.32 o 
   3   6  25       58.61       88.06     20.68 o 
   5   6  25      460.47      520.48     55.76 o 
  -6   7  25      387.03      355.78     43.00 o 
  -4   7  25      150.91      156.89     28.35 o 
  -2   7  25       16.71       12.72     18.27 o 
   0   7  25      600.25      623.22     36.27 o 
   2   7  25      408.35      428.17     35.21 o 
   4   7  25       17.61        7.80     38.87 o 
   6   7  25       33.80       -1.80     30.03 o 
  -7   8  25        0.31       34.60     30.81 o 
  -5   8  25      351.10      295.33     32.84 o 
  -3   8  25       40.79       28.58     20.86 o 
  -1   8  25     1838.76     1644.76     71.82 o 
   1   8  25      679.42      734.82     44.54 o 
   3   8  25      158.12      166.39     30.76 o 
   5   8  25        2.14      -10.16     29.93 o 
   7   8  25      161.05      132.46     31.57 o 
  -8   9  25       59.65       63.32     31.93 o 
  -6   9  25      554.14      593.80     61.16 o 
  -4   9  25      641.55      705.38     93.83 o 
  -2   9  25      135.09      183.09     43.02 o 
   0   9  25      151.84      121.52     38.90 o 
   2   9  25       88.14       88.17     32.93 o 
   4   9  25        1.47       31.33     50.49 o 
   6   9  25       24.13       24.25     38.24 o 
   8   9  25      572.04      733.79     66.75 o 
  -7  10  25       51.19       54.21     34.02 o 
  -5  10  25     1774.05     1858.16     86.72 o 
  -3  10  25      184.36      159.38     34.57 o 
  -1  10  25      781.12      783.71     55.05 o 
   1  10  25     1400.78     1380.45     82.26 o 
   3  10  25      670.54      531.59     54.44 o 
   5  10  25      396.67      387.66     63.18 o 
   7  10  25      828.34     1003.23     97.74 o 
  -6  11  25        0.66       31.85     31.26 o 
  -4  11  25      107.30       77.99     33.48 o 
  -2  11  25       65.52       60.28     28.38 o 
   0  11  25        0.31       -2.45     32.31 o 
   2  11  25        0.18        4.04     29.46 o 
   4  11  25      176.81      173.61     51.36 o 
   6  11  25       21.84       17.62     44.37 o 
  -5  12  25      148.72      134.18     45.01 o 
  -3  12  25       40.84       32.30     28.11 o 
  -1  12  25      187.71      150.04     39.38 o 
   1  12  25     1212.80     1118.46    116.43 o 
   3  12  25      312.20      356.64     62.29 o 
   5  12  25      210.89      329.79    165.95 o 
  -2  13  25      247.17      291.54     56.11 o 
   0  13  25       60.61       51.01     61.84 o 
   2  13  25       37.14       42.34     32.47 o 
   1   1  26     1914.36     1864.22     75.93 o 
   0   2  26     3428.42     3412.27    101.91 o 
   2   2  26     1776.53     1985.92     77.90 o 
  -1   3  26       61.73       10.24     28.65 o 
   1   3  26      171.64      138.59     27.93 o 
   3   3  26      981.76     1067.23     59.78 o 
  -2   4  26       28.04       65.08     21.87 o 
   0   4  26     5462.10     5463.51    108.73 o 
   2   4  26       67.00       51.88     29.44 o 
   4   4  26      256.95      258.07     30.79 o 
  -3   5  26     1013.36      878.54     45.50 o 
  -1   5  26      197.56      259.09     27.48 o 
   1   5  26      390.90      314.28     30.61 o 
   3   5  26       24.28        5.78     22.07 o 
   5   5  26      401.83      419.99     32.91 o 
  -4   6  26     1142.94     1191.01     51.52 o 
  -2   6  26        0.02      -17.41     19.81 o 
   0   6  26      167.98      168.23     23.41 o 
   2   6  26      445.58      398.92     32.32 o 
   4   6  26      329.66      369.14     42.80 o 
   6   6  26       41.18      103.76     35.21 o 
  -5   7  26       30.53       40.61     23.99 o 
  -3   7  26     1726.23     1812.59     62.26 o 
  -1   7  26        0.01        4.95     18.88 o 
   1   7  26       31.57       40.98     33.16 o 
   3   7  26      416.84      348.86     48.14 o 
   5   7  26      116.56       35.60     39.29 o 
   7   7  26      492.96      473.33     49.03 o 
  -6   8  26      396.01      488.01     41.82 o 
  -4   8  26      121.95      136.21     30.50 o 
  -2   8  26      124.89      165.20     29.11 o 
   0   8  26      697.23      708.38     45.64 o 
   2   8  26        6.91       26.62     23.74 o 
   4   8  26       79.04       33.59     36.83 o 
   6   8  26       64.09      108.74     38.71 o 
   8   8  26        1.15       52.78     31.06 o 
  -7   9  26      148.41      180.64     36.78 o 
  -5   9  26      207.68      187.11     35.18 o 
  -3   9  26      480.23      462.14     45.10 o 
  -1   9  26       19.40        2.70     27.98 o 
   1   9  26       86.69       96.65     33.84 o 
   3   9  26      130.91       64.22     36.64 o 
   5   9  26       56.04       87.54     37.96 o 
   7   9  26        1.20       25.94     62.70 o 
  -6  10  26     1032.84     1000.29     67.28 o 
  -4  10  26     1577.39     1786.38     84.77 o 
  -2  10  26      266.17      314.22     60.25 o 
   0  10  26      463.31      432.13     54.69 o 
   2  10  26        7.20      -11.78     32.40 o 
   4  10  26      183.91      279.86     61.36 o 
   6  10  26       64.52      165.08     52.87 o 
  -5  11  26       50.45      104.58     31.79 o 
  -3  11  26       26.28       52.02     33.12 o 
  -1  11  26      319.62      462.41     57.17 o 
   1  11  26        7.01       64.73     33.04 o 
   3  11  26        0.04       62.80     49.16 o 
   5  11  26       47.33      124.29     88.74 o 
  -2  12  26       28.77      105.26     37.24 o 
   0  12  26      172.92      141.85     39.55 o 
   2  12  26      137.78      156.04     40.58 o 
   0   1  27     1055.04     1078.43     60.10 o 
  -1   2  27      598.49      619.00     48.50 o 
   1   2  27       73.97       58.45     26.39 o 
  -2   3  27     1134.21     1229.93     65.07 o 
   0   3  27        0.01       39.05     26.28 o 
   2   3  27     1631.33     1597.78     90.53 o 
  -3   4  27     3469.58     3350.43     92.84 o 
  -1   4  27       90.17       68.48     37.89 o 
   1   4  27      699.98      748.55     56.03 o 
   3   4  27      158.28      171.08     28.81 o 
  -4   5  27        0.36       13.94     20.16 o 
  -2   5  27     1141.31     1098.91     49.94 o 
   0   5  27      566.72      654.45     38.93 o 
   2   5  27       27.23       55.66     24.82 o 
   4   5  27      670.22      785.24     60.89 o 
  -5   6  27      211.96      259.34     34.22 o 
  -3   6  27       65.27       90.42     23.49 o 
  -1   6  27     2371.05     2241.48     67.70 o 
   1   6  27      107.79       93.31     23.10 o 
   3   6  27      930.41      941.08     52.09 o 
   5   6  27      210.95      168.89     34.41 o 
  -6   7  27      435.98      479.04     42.55 o 
  -4   7  27      864.33      953.85     48.03 o 
  -2   7  27     1784.18     1888.14     64.34 o 
   0   7  27       75.27      100.54     24.02 o 
   2   7  27       99.82       65.50     33.39 o 
   4   7  27        0.85        0.86     26.64 o 
   6   7  27     1131.26     1272.12     73.77 o 
  -7   8  27      179.62      320.62     38.84 o 
  -5   8  27       53.08      110.38     32.04 o 
  -3   8  27       54.08       47.01     36.99 o 
  -1   8  27      130.91       73.83     32.93 o 
   1   8  27        8.31       33.92     21.90 o 
   3   8  27       36.36       32.47     31.60 o 
   5   8  27        1.13       37.54     37.59 o 
   7   8  27       98.11       83.69     36.32 o 
  -6   9  27      411.67      551.11     52.47 o 
  -4   9  27      567.23      510.88     49.67 o 
  -2   9  27      392.30      313.28     39.28 o 
   0   9  27       40.00       38.67     27.22 o 
   2   9  27      202.98       92.75     37.75 o 
   4   9  27        1.12       25.45     33.96 o 
   6   9  27      161.93      159.26     42.51 o 
  -5  10  27      616.77      710.57     58.04 o 
  -3  10  27       12.17       14.85     28.13 o 
  -1  10  27      158.74      231.45     36.56 o 
   1  10  27      413.84      371.42     48.94 o 
   3  10  27      103.78      104.19    102.14 o 
   5  10  27       14.60      -32.99     48.58 o 
  -4  11  27       94.24       90.29     39.65 o 
  -2  11  27        5.45        6.53     31.47 o 
   0  11  27      219.99      278.68     48.69 o 
   2  11  27        2.48       37.09     43.48 o 
   4  11  27      227.92      203.34     52.54 o 
   0   0  28      445.47      735.58    105.63 o 
   1   1  28       97.48      139.71     28.74 o 
   0   2  28      294.01      400.12     41.67 o 
   2   2  28      447.31      353.53     38.94 o 
  -1   3  28       68.12       64.12     26.42 o 
   1   3  28      400.55      397.67     43.59 o 
   3   3  28      761.69      760.57     53.06 o 
  -2   4  28     3065.31     3063.77     90.70 o 
   0   4  28       76.89       98.23     26.72 o 
   2   4  28       21.94        0.19     23.58 o 
   4   4  28      622.45      714.89     47.42 o 
  -3   5  28      131.74      118.38     30.70 o 
  -1   5  28       55.85       59.87     31.12 o 
   1   5  28       16.55        1.39     22.14 o 
   3   5  28     1764.13     1577.15     67.20 o 
   5   5  28        0.98       13.29     28.59 o 
  -4   6  28      143.55      109.56     22.59 o 
  -2   6  28      516.86      478.73     36.52 o 
   0   6  28       54.95       71.72     24.29 o 
   2   6  28      135.61      123.98     29.13 o 
   4   6  28       33.49        0.65     29.00 o 
   6   6  28      810.05      888.66     62.05 o 
  -5   7  28      616.62      551.10     43.64 o 
  -3   7  28      284.06      292.35     33.62 o 
  -1   7  28       83.17       76.07     24.54 o 
   1   7  28       26.34       60.87     25.61 o 
   3   7  28      453.80      575.35     52.90 o 
   5   7  28      423.95      448.90     47.62 o 
   7   7  28       50.43       51.77     25.20 o 
  -6   8  28      210.73      272.79     41.54 o 
  -4   8  28        9.21      -17.45     28.18 o 
  -2   8  28       42.37       25.77     23.86 o 
   0   8  28      253.39      247.02     31.46 o 
   2   8  28      153.09      166.37     36.66 o 
   4   8  28       67.75       25.86     35.11 o 
   6   8  28      348.71      396.27     55.89 o 
  -5   9  28      712.11      760.96     58.55 o 
  -3   9  28       27.09       20.59     31.72 o 
  -1   9  28       41.70       26.28     32.21 o 
   1   9  28      917.34     1063.27     83.32 o 
   3   9  28      180.29      266.10     49.41 o 
   5   9  28       16.57       37.35     33.29 o 
  -4  10  28        7.07       16.28     29.06 o 
  -2  10  28      368.19      389.89     40.36 o 
   0  10  28      228.66      101.59     52.57 o 
   2  10  28        0.23       10.87     49.86 o 
   4  10  28      244.60      271.02     65.69 o 
  -1  11  28        9.14       72.69     34.95 o 
   1  11  28       81.19      107.98     54.93 o 
   0   1  29      212.24      260.01     41.58 o 
  -1   2  29       50.26       27.64     27.72 o 
   1   2  29       76.61      158.01     49.62 o 
  -2   3  29       76.47       80.36     36.29 o 
   0   3  29       24.42       48.52     28.28 o 
   2   3  29      875.79      854.85     57.97 o 
  -3   4  29     1102.94     1062.33     68.33 o 
  -1   4  29      127.39       83.27     28.66 o 
   1   4  29      553.24      515.06     46.53 o 
   3   4  29       56.76       51.66     28.19 o 
  -4   5  29       16.16       16.22     23.70 o 
  -2   5  29     1320.85     1378.74     63.88 o 
   0   5  29     1120.58      951.49     59.95 o 
   2   5  29     1452.92     1467.95     73.72 o 
   4   5  29      486.51      452.22     80.48 o 
  -5   6  29      140.70       28.92     40.99 o 
  -3   6  29      649.11      648.88     40.96 o 
  -1   6  29     1018.16     1107.12     57.65 o 
   1   6  29      120.68       87.31     36.47 o 
   3   6  29     1544.39     1549.44     81.33 o 
   5   6  29        3.27       -2.93     28.91 o 
  -6   7  29      335.45      333.49     37.79 o 
  -4   7  29      250.95      333.75     51.86 o 
  -2   7  29        1.18       -3.31     22.92 o 
   0   7  29       59.56       40.90     28.46 o 
   2   7  29      124.19      118.76     38.43 o 
   4   7  29       27.84       44.40     33.72 o 
   6   7  29      140.33      127.96     34.10 o 
  -5   8  29       39.09        6.90     27.50 o 
  -3   8  29      112.66       88.57     31.37 o 
  -1   8  29      630.22      590.86     45.27 o 
   1   8  29       50.18       86.39     33.61 o 
   3   8  29      214.19      247.02     50.72 o 
   5   8  29       16.18      -11.57     33.94 o 
  -4   9  29       52.45       94.70     32.89 o 
  -2   9  29      226.52      230.88     38.94 o 
   0   9  29        3.64        8.17     65.74 o 
   2   9  29     1096.31     1226.85     76.40 o 
   4   9  29      467.19      502.89     52.59 o 
  -1  10  29      164.29      137.69     57.99 o 
   1  10  29     1800.17     1781.98    106.62 o 
   1   1  30      182.75      196.38     33.18 o 
   0   2  30      710.70      761.61     55.19 o 
   2   2  30        0.79       66.83     31.84 o 
  -1   3  30        0.35       50.94     29.09 o 
   1   3  30       70.85      110.99     31.11 o 
   3   3  30      118.93       67.50     26.64 o 
  -2   4  30      218.88      255.00     59.09 o 
   0   4  30        6.74       45.03     29.18 o 
   2   4  30      136.43      153.96     46.26 o 
   4   4  30       37.66       57.44     27.17 o 
  -3   5  30      544.71      596.41     46.94 o 
  -1   5  30      492.15      389.89     38.96 o 
   1   5  30      343.84      401.83     38.57 o 
   3   5  30        7.14       22.27     28.92 o 
   5   5  30        0.50      -28.31     28.31 o 
  -4   6  30       94.72       96.27     32.73 o 
  -2   6  30        6.66       61.12     34.33 o 
   0   6  30       67.20       11.02     25.97 o 
   2   6  30      716.13      705.26    107.95 o 
   4   6  30      431.14      556.87     52.95 o 
   6   6  30       63.68       69.48     29.18 o 
  -5   7  30       30.81       42.00     41.61 o 
  -3   7  30       18.07       60.18     30.55 o 
  -1   7  30       21.19       54.75     28.18 o 
   1   7  30        6.82       42.40     30.10 o 
   3   7  30       44.16       40.80     38.57 o 
   5   7  30       19.16       63.01     31.27 o 
  -4   8  30        3.39      -11.16     25.74 o 
  -2   8  30        8.57       40.55     27.57 o 
   0   8  30      516.14      489.62     51.71 o 
   2   8  30       61.11      159.57     37.81 o 
   4   8  30        0.03      -16.25     29.98 o 
  -1   9  30       35.29       26.54     44.80 o 
   1   9  30      362.43      382.70     56.70 o 
   0   1  31       90.93       83.80     29.56 o 
  -1   2  31      240.99      304.24     41.50 o 
   1   2  31      287.80      290.77     40.13 o 
  -2   3  31       29.62        5.84     28.27 o 
   0   3  31      596.14      583.94     51.37 o 
   2   3  31       58.38      103.15     34.24 o 
  -3   4  31       75.74      121.80     27.47 o 
  -1   4  31        0.04        3.04     24.60 o 
   1   4  31       32.93       46.49     29.59 o 
   3   4  31       55.64       27.04     25.14 o 
  -4   5  31        3.02       23.70     27.61 o 
  -2   5  31       23.64       50.86     24.60 o 
   0   5  31      429.09      466.01     41.23 o 
   2   5  31       94.12      110.47     38.36 o 
   4   5  31       67.59       67.19     29.48 o 
  -5   6  31        7.81       42.89     28.59 o 
  -3   6  31      443.72      558.32     71.89 o 
  -1   6  31      458.06      438.85     47.59 o 
   1   6  31      198.27      285.08     40.70 o 
   3   6  31      198.80      332.63     49.19 o 
   5   6  31      216.14      211.27     38.21 o 
  -2   7  31       97.67      120.27     31.64 o 
   0   7  31      148.47      134.83     34.14 o 
   2   7  31      464.67      347.83     44.85 o 
   0   0  32       80.21      108.55     57.29 o 
   1   1  32      408.20      405.61     46.31 o 
   0   2  32       55.72       75.13     29.92 o 
   2   2  32       74.85      110.95     32.57 o 
  -1   3  32      302.20      343.62     60.39 o 
   1   3  32      112.85      101.84     30.76 o 
   3   3  32       57.87       57.39     30.13 o 
  -2   4  32       42.42       13.62     22.14 o 
   0   4  32       39.11       73.56     29.33 o 
   2   4  32      194.86      203.37     37.41 o 
   4   4  32        0.20       22.75     29.83 o 
  -3   5  32        0.99      -27.21     27.21 o 
  -1   5  32      138.36      154.54     36.35 o 
   1   5  32      421.93      512.59     66.46 o 
   3   5  32      190.22      211.35     41.31 o 
  -2   6  32      143.90      106.91     33.18 o 
   0   6  32        5.53        2.54     27.46 o 
   2   6  32       91.35       90.50     48.66 o 
   0   1  33       10.72       25.58     29.15 o 
  -1   2  33      108.42      101.86     29.60 o 
   1   2  33       87.14       87.91     53.27 o 
  -2   3  33       19.54       56.17     31.47 o 
   0   3  33      313.13      365.88     63.01 o 
   2   3  33      317.56      359.15     44.02 o 
  -1   4  33        5.74       12.10     24.93 o 
   1   4  33      146.91      146.17     39.71 o 
                                                 
